# Supplementary material for: Structural variation at the maize WUSCHEL1 locus alters stem cell organization in inflorescences
Source: Nat Commun. 2021 Apr 22;12:2378. doi: 10.1038/s41467-021-22699-8 (PMC8062686; doi:10.1038/s41467-021-22699-8)
Supplement: Supplementary file 4 — Supplementary Data 1 [file 41467_2021_22699_MOESM4_ESM.xlsx]

## Sheet: General
Supplementary Data 1
List of DEGs by RNA-seq analysis of Bif3 ear primordia
Analysis with edgeR 3.18.1

## Sheet: RNA-seq
edgeR 3.18.1
v3_gene_model	logFC	logCPM	F	PValue	FDR	maize gene annotation	v3_closest_Atname
GRMZM2G355342	8.40451	2.83964	369.389	2.65732e-10	1.0802e-05	0	ATRRP4,RRP4
GRMZM2G070797	8.18919	-1.06526	44.462	5.97155e-05	0.00955683	ZFP	.
GRMZM2G540875	7.97286	-1.27792	118.567	8.17599e-07	0.00135206	0	0
GRMZM2G331612	7.8075	-1.4251	76.3801	5.92318e-06	0.00334413	0	0
GRMZM2G014034	7.50204	-1.69619	79.3059	5.01615e-06	0.00295517	0	0
GRMZM2G092049	7.47913	0.00222865	102.172	3.52549e-07	0.00102365	0	0
GRMZM2G703267	7.27916	-1.8921	70.9606	8.18575e-06	0.00385623	0	0
GRMZM2G107920	7.20484	-1.95761	58.1274	1.94076e-05	0.00551692	0	0
GRMZM2G314064	6.62892	-2.40314	16.1004	0.00253881	0.0647038	ZmHB130	WOX11
GRMZM2G413711	6.54565	-0.149451	65.1811	3.69483e-06	0.00254568	Metal-dependent protein hydrolase	.
GRMZM2G151921	6.51366	-2.49652	15.686	0.002759	0.0670766	Type IV inositol polyphosphate 5-phosphatase 9	.
GRMZM2G047139	6.46883	-2.56045	12.8396	0.00509759	0.0921774	0	0
GRMZM2G038677	6.09025	-0.0905235	86.9366	8.31527e-07	0.00135206	Plant cysteine oxidase 2	.
GRMZM2G446363	6.06159	-2.84992	12.9853	0.00493011	0.0905776	0	.
AC213768.2_FG001	6.01972	1.41895	12.0556	0.00468968	0.0890843	0	0
GRMZM2G165828	5.97089	-1.39381	35.0733	7.35146e-05	0.0109065	Glutamate receptor 3.4	ATGLR3.4,GLR3.4,GLUR3
GRMZM2G024144	5.94942	-2.91785	26.2769	0.00046709	0.0270473	Lipid phosphate phosphatase 2	ATLPP3,LPP3
GRMZM2G052890	5.93766	-0.708996	29.4643	0.00015942	0.015683	ZmMADS37/ZAG1	AG
GRMZM2G164628	5.80104	-3.01979	22.748	0.000788015	0.0348942	0	.
GRMZM2G453571	5.78665	-1.5609	55.1344	8.55997e-06	0.00385623	ZmWRKY117	ATWRKY28,WRKY28
GRMZM2G093210	5.5109	-3.20787	14.16	0.00379708	0.0801265	Lectin-like receptor kinase 7	RLK
GRMZM2G014705	5.36473	1.45308	44.572	2.4086e-05	0.00600672	end1	.
GRMZM2G102161	5.33343	1.26839	61.4151	4.99314e-06	0.00295517	ZmMADS8/AGL9	AGL9,SEP3
GRMZM2G453805	5.30885	-1.95998	11.6363	0.00524416	0.0930832	chn1	ATCHIA,CHIA
GRMZM5G856805	5.23805	-3.37689	16.0848	0.00254668	0.0647432	0	0
GRMZM2G581835	5.07983	-3.46947	15.9637	0.00260903	0.0654105	0	0
GRMZM2G006352	5.01523	-2.22164	43.3111	2.76096e-05	0.00641331	ZmMYB24	AtMYB36,MYB36
GRMZM5G801969	5.00122	1.13203	31.9495	0.000111717	0.0134756	0	0
GRMZM2G419512	4.99934	-3.51742	13.4698	0.00441907	0.0867965	0	0
GRMZM2G157327	4.99779	-3.51758	12.7933	0.00515223	0.0926308	0	0
GRMZM2G548074	4.97173	-3.52055	12.6891	0.00527786	0.0933617	0	0
GRMZM2G042933	4.96565	-1.13082	84.2719	9.79451e-07	0.0014414	Probable amino acid permease 7	AAP8,ATAAP8,AAP2,AAP5,AAP7
GRMZM5G815086	4.89237	-3.56941	15.4504	0.00289456	0.0688093	0	0
GRMZM2G122706	4.85854	-0.173833	45.1621	2.26194e-05	0.00578509	0	.
GRMZM6G765233	4.77516	-3.6235	12.5626	0.0054354	0.0951371	Receptor-like serine/threonine-protein kinase	.
GRMZM2G180419	4.50301	2.02639	141.296	6.05605e-08	0.000756867	0	0
GRMZM2G370425	4.49295	1.9174	49.5386	1.44773e-05	0.00486365	ZmGLK42	ATS,KAN4
GRMZM2G397755	4.34524	-1.62726	11.23	0.00585655	0.0988247	ZmbHLH70	.
AC195587.4_FG001	4.2903	-2.758	19.5122	0.000863344	0.0365572	0	0
GRMZM2G167276	4.18874	-2.26011	16.6391	0.00156499	0.0490493	cdpk26	CPK34
GRMZM2G101409	4.13857	0.377469	36.4477	6.17056e-05	0.00979817	VQ16	ATCAMBP25,CAMBP25
GRMZM2G503156	4.13514	-0.677557	41.0973	3.53675e-05	0.00735582	Probable serine/threonine protein kinase IRE	IRE
GRMZM2G047448	4.04749	1.97882	73.4541	2.00318e-06	0.00193879	ZmHB67/ZmWUS1	PGA6,WUS,WUS1
GRMZM5G815128	3.97766	1.99623	21.0698	0.000640378	0.0316683	0	0
GRMZM2G162481	3.97098	-2.39653	28.0614	0.000196798	0.0174114	ZmHB106/WOX11	WOX11
GRMZM6G654251	3.93892	-0.989972	13.7599	0.0030417	0.0705736	Major facilitator superfamily protein	.
GRMZM2G137954	3.85926	2.1902	33.4206	9.13936e-05	0.0120331	SWEET4C	.
GRMZM2G072653	3.80422	-2.12828	11.7277	0.00511708	0.0922846	AOS4	AOS,CYP74A,DDE2
AC193786.3_FG005	3.79594	0.333936	54.7308	8.87709e-06	0.00392232	ZmbHLH54	BHLH038,ORG2
GRMZM2G102683	3.77332	-3.09179	11.3804	0.00562045	0.0968729	Carbohydrate transporter/ sugar porter	ATPLT5,ATPMT5,PMT5,.
GRMZM2G342646	3.7592	-3.12851	15.8921	0.00184612	0.0537696	0	0
GRMZM5G851655	3.72193	1.74	22.4537	0.000497145	0.0275702	0	0
GRMZM2G410916	3.70837	-2.59858	12.9059	0.00376319	0.0797443	Glycosyltransferase family 61 protein	.
AC209206.3_FG004	3.70772	-0.245778	56.5655	7.53746e-06	0.00378269	0	.
GRMZM2G004523	3.6133	-2.27332	13.5445	0.00320709	0.0725882	BTB/POZ domain-containing protein	.
GRMZM2G055180	3.61005	-2.67433	14.4454	0.00257827	0.0652189	ZmEREB198	ATERF-1,ERF-1
GRMZM2G087608	3.60375	-3.20479	13.9466	0.00290641	0.0688093	F-box domain containing protein expressed	.
AC207418.3_FG003	3.59648	-2.26862	18.2893	0.00110388	0.0411847	0	0
GRMZM2G113800	3.57122	0.359169	49.8772	1.4005e-05	0.00479114	Probable purine permease 11	ATPUP11,PUP11
AC207723.3_FG002	3.54829	-3.24722	13.7819	0.00302541	0.0704722	0	0
GRMZM2G045914	3.49759	-3.28862	12.7225	0.00394328	0.0818664	0	0
GRMZM2G072406	3.47059	-1.36745	16.7904	0.00151436	0.0482057	Galactosyltransferase family protein	.
GRMZM5G801291	3.45773	-3.28818	11.9854	0.00477751	0.0893463	0	0
GRMZM2G096713	3.44979	0.428413	51.0116	1.25493e-05	0.00464282	0	0
GRMZM2G130191	3.43416	-2.78841	15.9641	0.00181658	0.053292	0	0
GRMZM2G075438	3.41716	-1.66297	22.3901	0.000502845	0.0276868	Receptor-like protein kinase RK20-1	CRK10,RLK4
GRMZM2G169173	3.40648	-3.33374	11.2441	0.00583391	0.0987556	F-box domain containing protein expressed	.
GRMZM2G159210	3.38135	-2.44534	21.495	0.000591762	0.0303727	Disease resistance response protein-like; protein	.
GRMZM2G372877	3.36749	-1.90182	21.4441	0.00059735	0.0304671	C2 and GRAM domain-containing protein	.
GRMZM2G063431	3.36228	-0.205613	26.2122	0.00026293	0.0197394	0	.
GRMZM2G141911	3.32703	0.161179	73.7943	1.95594e-06	0.00193879	Endoglucanase 1	ATCEL2,CEL2
GRMZM2G032478	3.32655	-1.91292	19.7197	0.000828912	0.0358842	ZmOFP10	ATOFP6,OFP6
GRMZM2G032896	3.31932	-0.109164	47.5327	1.76888e-05	0.00532628	Putative cytochrome P450 superfamily protein	CYP90D1
GRMZM2G107380	3.30596	-1.7158	20.7573	0.000679114	0.0323765	0	.
GRMZM2G383680	3.29806	-2.51704	13.4088	0.0033167	0.0739764	Glutaredoxin family protein	.
GRMZM2G020523	3.29681	-2.4952	12.1377	0.00458934	0.0885599	Peroxidase 2	.
GRMZM5G872499	3.2767	3.78241	17.7692	0.00122948	0.0438022	PHOS3	ATPHO1,PHO1
GRMZM2G159500	3.22455	0.616005	61.3638	5.01422e-06	0.00295517	ZmNAC29	ANAC087
GRMZM2G152975	3.21585	-0.261094	31.1261	0.000125387	0.0143408	Alcohol dehydrogenase-like 3	.
GRMZM2G105417	3.21418	-2.94785	15.2132	0.00215423	0.0589296	0	.
GRMZM2G146234	3.15425	-0.242436	37.5556	5.37803e-05	0.00910903	Protein DOWNY MILDEW RESISTANCE 6	DMR6
GRMZM2G137321	3.14189	-1.88139	17.9337	0.00118804	0.0428516	AAA-ATPase ASD mitochondrial	.
GRMZM2G145583	3.08181	-0.888432	43.0766	2.83298e-05	0.00650801	0	.
GRMZM2G450498	3.06087	-1.294	32.2494	0.000107176	0.013146	O-succinylhomoserine sulfhydrylase	ATMGL,MGL
GRMZM5G865298	3.04854	-1.76045	24.7233	0.000335634	0.0226942	Protein NRT1/ PTR FAMILY 5.2	ATPTR3,PTR3
GRMZM2G372364	3.0452	2.13481	21.855	0.000553945	0.029244	ZmCLE7	0
GRMZM2G149756	3.03979	0.0948111	84.0541	9.92849e-07	0.0014414	ZmEREB174	.
GRMZM2G010669	3.0299	-2.15893	17.989	0.00117448	0.0426141	ZmMADS23/AGL5	AGL5,SHP2
GRMZM2G129674	2.99406	-1.77438	16.1405	0.00174653	0.0521649	ZmEREB179	HRE1,RAP2.12
GRMZM2G163251	2.97052	-3.09198	12.1933	0.00452289	0.0876925	ZmNAC7	anac042,NAC042
GRMZM2G366411	2.96887	-0.91735	21.8595	0.000553498	0.029244	Serine/threonine-protein kinase	.
GRMZM2G108615	2.96317	-1.18934	20.3546	0.000733142	0.0338662	0	.
GRMZM2G125991	2.96238	-2.44722	14.425	0.00259077	0.0653678	Endoglucanase 11	AtGH9B8,GH9B8
GRMZM2G051806	2.92322	3.83938	49.3619	1.47311e-05	0.00486846	HEX7	ATHXK2,HXK2
GRMZM2G105954	2.89587	2.69213	30.7795	0.000131721	0.0145502	ABH3	CYP707A4
GRMZM2G019974	2.8843	0.152509	29.8259	0.000151177	0.0151649	Organic cation/carnitine transporter 3	2-Oct,ATOCT2,OCT2
GRMZM2G082184	2.86082	-0.953194	24.2747	0.000361985	0.0236571	Aquaporin NIP1-2	NIP4;1,NLM4,"NIP5;1,NLM6,NLM8"
GRMZM2G031001	2.85972	-0.466668	17.3059	0.00135568	0.0457338	ZmNAC11	ANAC087
GRMZM2G006578	2.85636	1.70253	38.6828	4.69117e-05	0.00826439	ZmbZIP7	bZIP65,TGA10
GRMZM2G300965	2.83802	0.672197	16.2862	0.00169103	0.0511841	Respiratory burst oxidase homolog protein B	ATRBOHD,RBOHD
GRMZM2G095126	2.80808	-0.659893	13.9151	0.00292877	0.0691014	AGAL1	AGAL1,AtAGAL1
GRMZM2G001946	2.80215	-1.30721	38.896	4.57306e-05	0.00826439	0	0
GRMZM5G828487	2.78612	-0.854989	16.6147	0.00157336	0.0491222	IQ-domain 25	IQD26
GRMZM2G417945	2.78297	0.172937	35.3374	7.10535e-05	0.0107373	Limonoid UDP-glucosyltransferase	UGT84A1
GRMZM2G402977	2.74499	-0.873913	33.4585	9.09309e-05	0.0120331	0	.
GRMZM2G005482	2.74447	-2.34713	12.2639	0.00444004	0.0869401	0	0
AC189792.3_FG005	2.73658	-2.883	16.366	0.00166151	0.050668	0	.
GRMZM2G131389	2.73094	-0.737618	21.7673	0.000562888	0.0295234	Putative peptidase C48 domain family protein	.
GRMZM2G106511	2.72406	-1.26966	15.3871	0.00206992	0.0579092	Wound-responsive family protein	.
GRMZM2G111998	2.71864	2.38964	56.2126	7.77569e-06	0.00380958	Probable beta-D-xylosidase 5	ATBX3,ATBXL3,BX3,BXL3,XYL3
AC212887.3_FG001	2.71554	-2.6224	12.519	0.00415519	0.0840369	0	0
GRMZM2G065989	2.71321	-1.58796	28.8837	0.000173781	0.0162022	0	0
GRMZM2G172214	2.71157	0.0925007	21.9338	0.000546057	0.0291002	OSIGBa0147B06.5 protein	CDCP2,LEJ2,.
GRMZM2G472278	2.70288	-2.91801	11.4875	0.00545933	0.0953268	Disease resistance-responsive (dirigent-like protein) family protein	.
GRMZM2G373928	2.70275	2.57718	41.1468	3.5168e-05	0.00735582	ZCN14	FT
GRMZM2G527250	2.65209	-2.42154	19.1581	0.000926045	0.0375311	0	.
GRMZM2G011598	2.63824	-0.723346	38.856	4.59498e-05	0.00826439	ZmNAC44	anac047,NAC047
GRMZM2G387087	2.62527	-1.10207	19.8763	0.000803989	0.0353321	Galactoside 2-alpha-L-fucosyltransferase	FUT8
AC204711.3_FG003	2.58688	-0.158374	22.7361	0.000472734	0.0272124	Rhodanese-like domain-containing protein 19 mitochondrial	STR16
GRMZM2G385575	2.58621	-2.28659	16.3841	0.00165493	0.0505927	0	0
AC196124.2_FG002	2.57694	-1.36042	22.6386	0.000481004	0.0272124	0	0
GRMZM2G039074	2.56957	0.381862	25.4203	0.000299005	0.0210514	ZmGLK23	ATS,KAN4,.
GRMZM2G015793	2.56823	-2.73016	16.6706	0.0015543	0.0489026	0	0
GRMZM2G124495	2.56571	-1.80821	11.6864	0.00517404	0.0928355	ZmGLK52	.
GRMZM2G113888	2.55284	-1.18168	13.7773	0.00302881	0.0704722	ZmTCP9	AtTCP14,TCP14
GRMZM2G101511	2.54395	2.65507	19.7033	0.000831583	0.0359554	ZmSBP1/TGA1	.
GRMZM5G878185	2.52635	-3.01666	12.0613	0.00468264	0.0890843	0	0
GRMZM2G058227	2.51913	2.46978	58.095	6.59876e-06	0.00367451	Glycerophosphoryl diester phosphodiesterase	.
GRMZM5G831009	2.50954	-2.54182	16.6327	0.00156718	0.0490799	PAP30	ATPAP22,PAP22
GRMZM2G129166	2.50329	1.70696	46.1006	2.04961e-05	0.00558783	0	.
GRMZM2G094360	2.48644	-0.202757	11.3202	0.0057136	0.097809	Methionyl-tRNA synthetase	.
GRMZM2G146685	2.46849	-2.7908	15.2357	0.0021431	0.0588159	0	.
GRMZM2G174458	2.45934	-0.96523	32.1843	0.000108143	0.0132012	Protein DETOXIFICATION 16	.
GRMZM2G060742	2.45839	0.281415	19.9456	0.000793241	0.0350111	Citrate transporter family protein	.
GRMZM2G412630	2.45299	-1.36549	28.2337	0.000191693	0.0172803	0	.
GRMZM2G096904	2.4513	-2.78851	13.1822	0.00350968	0.0764978	0	.
GRMZM2G151021	2.42551	1.1228	23.2344	0.000433002	0.026098	0	.
GRMZM2G105834	2.42069	0.0409982	25.1755	0.000311311	0.0215715	ZmHB62	HAT14
GRMZM2G109527	2.41543	-1.26366	12.3222	0.00437297	0.0863339	0	0
GRMZM2G066369	2.40694	-0.679853	14.328	0.00265139	0.0658955	GST38	ATGSTU18,GST29,GSTU18
GRMZM2G103914	2.39201	-2.41483	11.2088	0.00589073	0.0989496	0	0
GRMZM2G101958	2.38379	0.974234	16.8857	0.00148346	0.0478074	PLTP/PLT1	ATLTP1,LP1,LTP1
GRMZM2G007055	2.38129	-0.729366	28.1509	0.000194128	0.0173257	0	.
GRMZM2G443690	2.37345	0.643342	23.0068	0.000450647	0.026434	Protein kinase superfamily protein	ATPI4K GAMMA 1,PI4K GAMMA 1
GRMZM2G525640	2.37286	1.89919	26.2676	0.000260605	0.0197055	0	0
GRMZM2G031261	2.3721	1.59338	31.8523	0.000113236	0.0134987	PSK4	ATPSK3,PSK1,PSK3
GRMZM2G701555	2.35783	-2.85259	11.6296	0.00525362	0.0931354	0	0
GRMZM5G835452	2.35399	-2.64681	16.7806	0.00151759	0.048222	0	0
GRMZM2G048129	2.3518	-1.17758	13.7891	0.00302009	0.0704342	MtN19-like protein	.
GRMZM2G119523	2.34532	-1.8627	19.0775	0.000941049	0.0378465	0	.
AC203847.3_FG003	2.33896	-2.46628	14.7974	0.00237271	0.0620661	0	0
GRMZM2G115698	2.31301	0.111027	20.8216	0.000670931	0.0323144	0	.
AC234160.1_FG003	2.31255	-0.11486	22.5638	0.000487454	0.0273688	Beta-glucosidase 44	BGLU44
GRMZM2G089836	2.31103	0.853038	23.5726	0.000408262	0.0250693	IVR2	.
GRMZM2G007953	2.29629	5.51519	49.7831	1.41345e-05	0.00479114	Protein WALLS ARE THIN 1	WAT1
GRMZM2G001838	2.29602	-1.77663	15.2963	0.00211343	0.0584483	0	0
GRMZM2G076584	2.2759	0.51003	17.0432	0.00143398	0.0469544	Glucan endo-13-beta-glucosidase 14	.
AC198725.4_FG004	2.27449	-2.35242	11.1258	0.00602689	0.0999156	ZmOFP19	ATOFP7,OFP7
GRMZM2G400938	2.27195	-2.48972	15.1135	0.00220436	0.0598426	Protein trichome birefringence-like 39	TBL38
GRMZM2G045319	2.24987	0.759557	24.1947	0.000366939	0.0238276	Cytochrome P450 734A1	BAS1,CYP72B1,CYP734A1
GRMZM2G175499	2.24188	-0.361455	24.5533	0.000345346	0.0231869	PME15	ATPME44,PME44
GRMZM2G139765	2.23459	-1.37899	18.3721	0.0010853	0.0407363	ZmEREB76	.
GRMZM2G133781	2.22746	-0.950761	13.9232	0.00292297	0.0690808	Acidic endochitinase	ATCHIA,CHIA
GRMZM2G075884	2.22623	0.440304	15.3426	0.00209109	0.0582102	L-type lectin-domain containing receptor kinase IX.1	.
GRMZM2G307437	2.22571	-1.8381	15.0512	0.00223644	0.0602835	Spermidine hydroxycinnamoyl transferase	HCT
GRMZM2G076778	2.2099	-0.724674	18.5433	0.00104804	0.0399275	0	.
GRMZM5G870067	2.1994	0.201322	45.3286	2.22245e-05	0.00575432	UDP-glycosyltransferase 85A7	AtUGT85A2,UGT85A2
AC205574.3_FG006	2.1947	-0.0716463	14.1748	0.00275054	0.067032	ZmTCP33	0
GRMZM2G178025	2.18919	0.484643	17.7887	0.00122448	0.0437392	Glycoside transferase%2C six-hairpin%2C subgroup	ATGH9A2,KOR2
GRMZM2G005522	2.18392	-1.01268	34.7792	7.6374e-05	0.0110879	HXXXD-type acyl-transferase family protein	.
AC203909.3_FG003	2.17986	-1.85837	13.2182	0.00347816	0.0759738	FAD-binding Berberine family protein	.
GRMZM5G815875	2.17468	-1.68733	24.2416	0.000364027	0.0237021	0	0
GRMZM2G156006	2.17389	-0.294581	29.6076	0.000156092	0.0154699	ZmEREB207	.
GRMZM2G083935	2.1718	4.63669	23.6312	0.000404144	0.0250052	UGT85A2	AtUGT85A2,UGT85A2
GRMZM2G166459	2.16879	2.57647	56.0732	7.8722e-06	0.00380958	0	0
GRMZM2G146161	2.16761	-1.86869	13.834	0.00298712	0.0700268	Cationic amino acid transporter 5	CAT5
GRMZM2G083526	2.159	4.63679	41.3147	3.45016e-05	0.00732298	Protein ECERIFERUM 3	CER3,FLP1,WAX2,YRE
GRMZM2G112456	2.15805	3.99882	163.842	2.67011e-08	0.0005427	Oligopeptide transporter 4	ATOPT4,OPT4
GRMZM2G024948	2.15745	-2.2461	12.6156	0.00405304	0.0828754	ZmABI16	NGA1
GRMZM5G883941	2.15666	-0.841687	23.7772	0.000394098	0.0245354	0	0
GRMZM2G090226	2.15509	2.52961	30.1407	0.000144404	0.0149837	Protein EXORDIUM	EXO
GRMZM2G017388	2.14742	-1.10803	22.463	0.000496315	0.0275702	Cation/calcium exchanger 2	CAX7
GRMZM5G893117	2.13914	0.785308	26.5829	0.00024781	0.0192279	ZmGRF9	AtGRF5,GRF5
GRMZM2G504683	2.13833	-2.59562	12.6317	0.00403625	0.0826984	0	0
AC207803.3_FG003	2.13825	-1.60389	24.1084	0.000372366	0.0238905	0	0
GRMZM2G020158	2.13543	-0.29503	29.4147	0.00016059	0.0156941	Probable receptor-like protein kinase	.
GRMZM2G040095	2.11253	3.71074	19.2869	0.00090264	0.0373269	LOX6	LOX5
GRMZM6G602703	2.10276	-1.50054	13.664	0.00311411	0.071519	PM 19	.
GRMZM5G871592	2.09881	-1.01203	12.3339	0.00435959	0.0861533	Protein UPSTREAM OF FLC	.
GRMZM2G116238	2.09539	-2.16119	13.1283	0.00355755	0.07721	Protein UPSTREAM OF FLC	.
GRMZM2G162868	2.09475	2.6817	34.5864	7.83192e-05	0.0112596	0	.
GRMZM2G064701	2.08935	1.11766	40.7062	3.69898e-05	0.00751817	ZmFAD2.1	FAD2
GRMZM2G155329	2.08873	2.19009	55.4362	8.33153e-06	0.00385623	CHI1	A11,CFI,TT5
GRMZM2G016649	2.08541	-1.23632	11.3342	0.00569179	0.0976663	ZmTHX12	AT-GT2,GT2
GRMZM2G074759	2.07487	-1.2199	12.6158	0.00405276	0.0828754	O7	.
GRMZM2G016802	2.07208	0.403702	33.0695	9.58213e-05	0.0122875	RPP13	RPP13
GRMZM2G420882	2.07057	-1.23657	17.8421	0.00121091	0.0433685	Serine/threonine-protein kinase	.
GRMZM5G818655	2.07002	-1.78578	12.0567	0.00468839	0.0890843	ZmTHX41	.
GRMZM2G475289	2.06989	-0.763478	34.0167	8.44143e-05	0.0115927	ZmbHLH140	.
GRMZM2G081928	2.05066	-1.27426	21.0201	0.000646371	0.031813	Peroxidase superfamily protein	.
GRMZM2G426732	2.04868	-0.785859	29.0841	0.00016866	0.0160187	Putative receptor-like protein kinase family protein	.
GRMZM2G174396	2.04784	-0.714748	12.0446	0.00470328	0.0892154	TRPP8	.
GRMZM2G054115	2.03044	4.40002	17.5723	0.00128137	0.0444988	Tryptophan aminotransferase-related protein 4	.
GRMZM2G063672	2.02933	-0.301317	23.048	0.000447395	0.0263724	Protein HYPER-SENSITIVITY-RELATED 4	BCS1
GRMZM5G892155	2.01699	-1.6317	26.8758	0.000236575	0.018968	0	0
GRMZM2G046316	2.01247	-1.00008	13.1681	0.00352211	0.0766454	Putative leucine-rich repeat protein kinase family protein	MEE62
GRMZM2G061314	2.01204	0.468202	34.5827	7.83565e-05	0.0112596	Outer arm dynein light chain 1 protein	.
GRMZM2G077219	2.00727	-1.09709	30.7989	0.000131358	0.0145496	EPIDERMAL PATTERNING FACTOR-like protein 3	CHAL,EPFL6,.
GRMZM6G778611	2.00216	2.77868	11.9463	0.00482729	0.0898486	Patellin-5	.
GRMZM2G144028	1.99858	0.177846	28.0395	0.000197458	0.0174114	Putative WAK receptor-like protein kinase family protein	.
AC233899.1_FG002	1.99343	3.71253	40.4319	3.81796e-05	0.00767075	ZmbHLH21	.
GRMZM5G829476	1.98783	-1.53599	14.9967	0.00226492	0.0608518	Probable protein kinase	.
GRMZM6G577189	1.98581	-1.31747	15.314	0.00210487	0.058365	0	0
GRMZM2G018254	1.98239	0.0155268	13.8798	0.00295399	0.0694906	ZmGRAS48	.
GRMZM2G464393	1.97138	-0.0233555	11.1602	0.00597001	0.099541	Outer arm dynein light chain 1 protein	.
GRMZM2G139963	1.96977	1.69373	18.4298	0.00107257	0.0404079	ZmHB102	ATHB13
GRMZM2G031447	1.96576	0.066415	40.3608	3.84953e-05	0.00767075	Probable carboxylesterase 17	AtCXE17,CXE17
AC197699.3_FG001	1.96331	3.30814	16.8832	0.00148426	0.0478074	0	0
GRMZM5G823017	1.96164	-1.58105	15.8679	0.00185619	0.0540116	Nuclear pore complex protein NUP50A	.
GRMZM5G800108	1.95818	-0.790804	20.5364	0.000708145	0.033202	0	0
GRMZM2G154766	1.95792	-0.731099	14.9703	0.00227885	0.0611858	Putative lectin-domain receptor-like protein kinase family protein	.
GRMZM2G077755	1.9512	0.547393	13.6266	0.00314287	0.0717336	ZmTCP26	AtTCP14,TCP14
GRMZM5G820434	1.95026	-1.65562	17.8539	0.00120794	0.0433006	0	0
GRMZM2G159149	1.94704	5.5454	18.2076	0.00112259	0.0416378	Carboxy-lyase	.
GRMZM2G409771	1.94555	0.796338	60.9002	5.20934e-06	0.00302514	HAK22	ATHAK5,HAK5
AC211566.3_FG002	1.93631	-1.60417	18.4734	0.00106307	0.0402737	0	0
GRMZM2G081582	1.93236	0.356125	14.233	0.00271239	0.0665009	PAL5	ATPAL1,PAL1
GRMZM2G151496	1.93179	2.48815	48.0765	1.67423e-05	0.00511709	F-box protein AFR	AFR
GRMZM2G120779	1.92886	1.84663	119.386	1.52186e-07	0.000815227	PME39	.
GRMZM2G013448	1.92198	2.04582	51.9036	1.15279e-05	0.00442086	ZmACO1	ACO1,ATACO1
GRMZM2G142721	1.92118	2.03483	21.9256	0.000546868	0.0291002	G1 protein	LSH6
GRMZM2G180568	1.91486	-0.949648	16.7385	0.0015315	0.0484958	ZmTCP38	ATTCP24,TCP24
GRMZM2G083453	1.91095	-1.32671	19.8089	0.000814605	0.0355683	0	0
GRMZM2G005859	1.90939	0.779888	47.3294	1.80585e-05	0.00535822	0	.
GRMZM2G126055	1.90878	-0.323248	30.9233	0.00012905	0.0144462	Cytochrome P450 709B2	CYP709B2
GRMZM2G113750	1.90861	-0.476355	21.3479	0.000608077	0.0307043	0	TUB5
GRMZM2G032619	1.9056	-0.269102	17.0374	0.00143578	0.0469544	Probable serine/threonine-protein kinase WNK5	ATWNK5,WNK5,ZIK1,"WNK4,ZIK2"
GRMZM2G119517	1.90499	0.488976	46.4468	1.97725e-05	0.00558161	ACR3	ACR3
GRMZM2G456840	1.89372	-2.18195	12.9628	0.00370925	0.0794261	0	0
GRMZM5G896260	1.89289	0.208444	14.2366	0.00271001	0.0665009	Indole-3-acetate beta-glucosyltransferase	IAGLU
GRMZM2G371606	1.88987	2.16294	48.4552	1.61181e-05	0.00511635	actin binding protein family	CHUP1
GRMZM2G304933	1.8765	-0.670591	16.071	0.00177375	0.0527455	0	0
GRMZM2G165255	1.87544	-0.130009	33.4002	9.16452e-05	0.0120331	CASP-like protein 4B1	.
GRMZM2G301355	1.86723	-1.51577	22.6978	0.00047596	0.0272124	Serine/threonine-protein kinase-like protein CCR4	ATCRR3,CCR3
GRMZM5G851051	1.86587	-0.144732	23.8819	0.000387069	0.024317	NAD(P)H-quinone oxidoreductase subunit L chloroplastic	CRR23
GRMZM2G040673	1.86338	1.03075	60.6517	5.3176e-06	0.00304451	ZmOFP41	ATOFP6,OFP6
GRMZM2G035503	1.86328	-1.22678	13.9772	0.0028849	0.0687719	Probable beta-D-xylosidase 7	.
GRMZM2G129018	1.85929	1.95501	34.2026	8.23662e-05	0.011523	CBL-interacting serine/threonine-protein kinase 5	CIPK5,SnRK3.24
GRMZM2G006368	1.8558	-0.315201	27.5232	0.000213799	0.0180621	0	0
GRMZM2G346861	1.85008	1.40884	99.9481	3.96614e-07	0.00107482	Thaumatin-like protein 1	.
GRMZM2G034985	1.84494	1.78551	30.0154	0.000147056	0.0150575	OSJNBb0091E11.19 protein	.
GRMZM2G316007	1.83683	-2.12463	11.8693	0.00492707	0.0905776	Putative SWIM zinc finger family protein	.
GRMZM2G328742	1.83554	-0.436034	35.163	7.26679e-05	0.0108601	ZmABI40	.
GRMZM2G165422	1.82891	1.90246	50.8831	1.2705e-05	0.00465279	Probable receptor-like protein kinase	.
GRMZM2G475296	1.82289	-1.002	19.2063	0.000917196	0.0373568	0	.
GRMZM2G180262	1.81247	1.33711	61.6815	4.88541e-06	0.00295517	VQ58	ATCAMBP25,CAMBP25
GRMZM2G171395	1.80829	-0.951262	12.005	0.00475277	0.0892898	ZmNAC86	ANAC043,EMB2301,NST1,.
GRMZM2G127379	1.80682	1.47231	68.0894	2.95776e-06	0.00218605	ZmNAC25	anac047,NAC047,.
GRMZM2G105140	1.80042	-1.27453	13.6309	0.00313953	0.0716977	ZmWRKY123	AtWRKY22,WRKY22
GRMZM2G105510	1.79569	-1.03942	11.846	0.00495782	0.0905776	0	0
GRMZM2G350391	1.78495	0.59622	16.9151	0.00147407	0.0477768	0	0
GRMZM5G870046	1.76833	-1.94526	11.1695	0.00595467	0.099447	0	0
GRMZM5G822440	1.75957	2.19299	89.6892	7.05392e-07	0.00135206	ARM repeat superfamily protein	.
GRMZM2G132367	1.75793	3.5011	68.4819	2.87208e-06	0.00216204	ZmHB5	ATHB6,HB6
GRMZM2G430807	1.75653	1.74395	16.2195	0.00171616	0.0516012	Metallothionein-like protein 2C	.
GRMZM2G111117	1.7555	-1.1588	17.462	0.00131154	0.0447543	ZmMYB28	ATMIXTA,ATMYB16,MYB16
GRMZM2G059453	1.74562	1.09742	19.7924	0.000817236	0.0355872	ZmPRH3	HAI2
GRMZM2G138736	1.74009	1.47869	26.62	0.000246349	0.0192279	0	0
GRMZM2G125170	1.73358	-0.300391	18.134	0.00113974	0.0420238	BSD domain containing protein	.
GRMZM2G031138	1.73067	-0.156122	17.9558	0.00118258	0.0427307	UDP-glycosyltransferase 83A1	.
GRMZM2G093305	1.72989	0.425104	27.7612	0.000206077	0.0177533	zinc finger protein-related	.
GRMZM5G805675	1.72894	-1.53066	11.639	0.00524041	0.0930832	0	0
GRMZM2G089397	1.72403	-0.73306	19.8826	0.000803015	0.0353275	0	0
GRMZM2G024047	1.71711	-1.6876	14.5805	0.00249699	0.0641609	0	0
GRMZM2G012334	1.71169	-1.15856	12.9734	0.00369932	0.0793129	0	0
GRMZM2G151444	1.7107	1.62107	14.3215	0.00265553	0.0659413	ZmWRKY45	ATWRKY13,WRKY13
GRMZM2G114893	1.70953	-0.186971	16.749	0.00152802	0.0484507	ZmC2H2	.
GRMZM2G139300	1.70846	0.422121	23.9831	0.000380418	0.0241248	INCW1	AtcwINV2,CWINV2
GRMZM2G010987	1.70362	-0.825632	17.4397	0.00131773	0.0448801	UDP-glycosyltransferase 88A1	UGT88A1
GRMZM2G159962	1.69772	-0.953882	14.2541	0.00269872	0.0663259	Putative GEM-like protein 8	.
GRMZM5G884137	1.69626	2.86209	111.941	2.15711e-07	0.000876864	NKD2	AtIDD5,IDD5
GRMZM2G169973	1.69382	3.5044	69.9684	2.57283e-06	0.00212963	ZmOFP13	ATOFP7,OFP7
AC209257.4_FG008	1.69251	-0.580656	21.815	0.000558008	0.0293506	0	PRA1.B4
GRMZM2G009719	1.68647	3.09658	136.077	7.44764e-08	0.000756867	Adenine nucleotide alpha hydrolases-like superfamily protein	.
GRMZM2G108766	1.68621	4.35786	75.5609	1.73056e-06	0.00193879	TUB3	TUB8
GRMZM2G325462	1.68523	-0.8383	16.5488	0.00159618	0.0496062	0	.
GRMZM2G157362	1.68466	-0.540791	26.6123	0.000246651	0.0192279	0	0
GRMZM2G063756	1.6806	8.65647	36.0754	6.46704e-05	0.01015	BX5	CYP71A25
GRMZM2G122757	1.67858	-0.722749	23.437	0.000417975	0.0254352	0	0
AC215260.3_FG001	1.67821	1.57904	55.1048	8.58278e-06	0.00385623	Disease resistance response protein-like; protein	.
GRMZM2G087169	1.67643	-0.372018	15.2547	0.00213375	0.0586852	monooxygenase 1	MO1
GRMZM2G481440	1.66341	-0.190427	11.1303	0.00601933	0.099875	Protein DETOXIFICATION 33	.
GRMZM6G879422	1.65389	-0.124067	20.3166	0.000738501	0.033921	0	0
GRMZM2G144581	1.65066	6.53105	33.3828	9.18593e-05	0.0120331	SWEET4B	AtVEX1
GRMZM2G073954	1.64519	0.698265	18.4437	0.00106954	0.0403311	Divalent ion symporter	.
GRMZM2G102802	1.64337	2.81062	16.381	0.00165605	0.0505927	0	.
GRMZM2G008691	1.64321	4.32496	44.0177	2.5566e-05	0.0061398	ZmbHLH36	.
GRMZM2G704015	1.6408	-1.87932	12.2166	0.00449528	0.0874321	0	0
GRMZM2G081504	1.63926	3.58834	13.4442	0.00328771	0.0735527	Acylamino-acid-releasing enzyme	.
GRMZM2G091652	1.63703	-0.0233839	14.9493	0.00229001	0.0612266	DEAD-box ATP-dependent RNA helicase 52	.
GRMZM2G168229	1.63401	2.5504	24.0121	0.000378537	0.0240809	ZmSBP26	SPL8
GRMZM2G039757	1.63393	0.66173	43.0741	2.83375e-05	0.00650801	tolB protein-related	.
GRMZM2G330757	1.63317	-1.55313	15.2039	0.00215883	0.0589762	0	.
GRMZM2G153438	1.62991	-1.91395	12.7888	0.00387702	0.080987	Equilibrative nucleotide transporter 2	ATENT3,ENT3,FUR1
AC187262.4_FG007	1.62888	6.74645	27.1588	0.000226287	0.0185651	0	.
GRMZM2G444748	1.62856	0.930503	34.2636	8.17063e-05	0.011523	ZmbZIP60	AtbZIP44,bZIP44
GRMZM2G120964	1.62855	-1.74097	14.3712	0.00262423	0.0655962	Heavy metal-associated isoprenylated plant protein 3	.
AC155434.2_FG001	1.62831	0.239587	12.6403	0.0040274	0.0826837	alpha/beta-Hydrolases superfamily protein	.
GRMZM2G433162	1.6275	2.18298	34.9938	7.42754e-05	0.0109793	Amino acid permease 2	AAP2
GRMZM5G831025	1.61759	2.22227	26.7092	0.00024289	0.0192091	0	0
GRMZM2G171139	1.61458	4.42879	25.5123	0.000294529	0.0208219	Putative cytochrome P450 superfamily protein	CYP94C1
GRMZM2G004732	1.61361	-1.24055	13.7605	0.0030413	0.0705736	Putative HLH DNA-binding domain superfamily protein	.
GRMZM2G080116	1.61291	1.91677	23.0997	0.000443344	0.0263504	DLC1	.
GRMZM2G376416	1.61028	5.28344	31.4604	0.000119613	0.0139721	Beta-glucosidase 11	BGLU11,BGLU40
GRMZM2G416632	1.60095	-0.815806	14.2338	0.00271183	0.0665009	GST23	ATGSTU7,GST25,GSTU7
GRMZM2G305048	1.59358	1.08665	32.9365	9.75638e-05	0.0124325	sodium/calcium exchanger family protein / calcium-binding EF hand family protein	.
GRMZM2G139700	1.59187	2.65536	30.1342	0.000144539	0.0149837	ZmNAC84	ANAC098,ATCUC2,CUC2
GRMZM2G098637	1.59174	2.22111	74.0059	1.92721e-06	0.00193879	E3 ubiquitin-protein ligase RHF2A	RHF2A
GRMZM2G344993	1.59145	0.0811145	11.8842	0.0049076	0.0905701	UDP-glycosyltransferase 75B1	IAGLU
GRMZM5G843336	1.58782	1.52978	42.1849	3.12756e-05	0.00693048	0	0
GRMZM2G102619	1.58516	-1.52967	12.2707	0.00443209	0.0868925	0	0
GRMZM2G003789	1.58511	2.67275	48.153	1.6614e-05	0.00511635	IAA-amino acid hydrolase ILR1	ILR1
GRMZM2G035557	1.5841	0.22422	18.8757	0.000979896	0.0386351	0	.
GRMZM2G369815	1.58321	-0.345931	15.9243	0.00183286	0.0535626	GDSL esterase/lipase	.
GRMZM2G031317	1.58178	3.20026	22.3465	0.000506799	0.0278021	Phytosulfokines 2	ATPSK3,PSK1,PSK3
GRMZM2G172065	1.57839	-0.876117	13.2993	0.00340833	0.0753391	RING-H2 finger protein ATL46	.
GRMZM2G590448	1.57805	0.0717617	19.1758	0.000922778	0.0374735	0	0
GRMZM2G055698	1.57595	-0.376929	20.9761	0.000651722	0.0318703	RHOMBOID-like protein 3	ATRBL2,RBL2
GRMZM2G349709	1.57439	-0.451225	14.9573	0.00228577	0.0612266	monooxygenase 1	CTF2A
GRMZM2G034563	1.57424	3.02287	45.1585	2.2628e-05	0.00578509	ZmGLK50	ATS,KAN4
GRMZM2G069807	1.57369	-0.0991747	24.4575	0.000350965	0.0232634	hydroxyproline-rich glycoprotein family protein	.
AC199571.3_FG004	1.57285	0.0436502	23.8306	0.000390496	0.0244075	Putative thioredoxin superfamily protein	ATPDI11,ATPDIL2-1,MEE30,PDI11,UNE5
GRMZM2G135526	1.57056	2.43441	42.1102	3.15383e-05	0.00693048	GroES-like zinc-binding alcohol dehydrogenase family protein	.
GRMZM2G086573	1.56012	3.26441	97.0317	4.64535e-07	0.00118021	ZmEREB24	AIL5,CHO1,EMK
GRMZM2G008834	1.55796	0.00898358	13.3515	0.00336433	0.074814	0	.
GRMZM2G089102	1.55634	-0.911984	13.513	0.00323214	0.0727499	ACR1	ACR3
GRMZM2G059496	1.5548	1.2568	22.7185	0.000474212	0.0272124	0	.
GRMZM2G157197	1.55427	-0.689085	15.3575	0.00208399	0.0581428	ZFP1	ZFP4
GRMZM2G030712	1.54896	3.45858	43.6438	2.66245e-05	0.00623535	Triosephosphate isomerase	.
GRMZM2G092442	1.5479	1.37786	29.9404	0.000148671	0.0151465	Calcium-dependent phosphotriesterase superfamily protein	.
GRMZM2G428179	1.54732	-0.255467	17.753	0.00123366	0.0438743	E3 ubiquitin-protein ligase ATL41	.
GRMZM2G000587	1.54615	-0.367502	21.5951	0.00058095	0.0300836	Probable galacturonosyltransferase-like 9	GATL8,LGT9,"GATL9,LGT8"
GRMZM2G113779	1.54471	-0.424777	17.7438	0.00123605	0.0438931	ZmSBP13	SPL5
GRMZM2G135277	1.54073	2.39329	19.5224	0.000861607	0.0365217	NAD(P)-binding Rossmann-fold superfamily protein	.
GRMZM2G091578	1.5323	5.46398	77.1654	1.55179e-06	0.00191152	Subtilisin-like protease	ARA12
GRMZM2G044923	1.52892	-1.10048	15.3026	0.00211037	0.0584377	0	0
AC213654.3_FG003	1.52458	-0.549656	21.3261	0.000610542	0.030716	0	.
GRMZM2G035688	1.52339	2.43679	18.0308	0.00116433	0.0424095	ZmRR3/ABPH1	ARR4,ATRR1,IBC7,MEE7,ARR3
GRMZM5G818431	1.52325	3.90966	39.6588	4.17811e-05	0.00786552	Protein kinase superfamily protein	.
GRMZM2G121293	1.5221	2.8725	19.8655	0.000805687	0.0353656	Subtilisin-like protease	ARA12
GRMZM2G152739	1.52183	4.44906	52.1541	1.12588e-05	0.00442086	Lipase-like PAD4	ATPAD4,PAD4
GRMZM2G354253	1.51811	3.70112	18.9971	0.0009563	0.038074	ZmCLE2-2	0
GRMZM2G020508	1.51771	5.08119	41.5376	3.36396e-05	0.0071971	0	0
GRMZM2G008507	1.51748	0.311856	14.8774	0.00232876	0.0614865	Putative sucrose-phosphate synthase family protein	ATSPS4F
GRMZM2G393301	1.5174	-1.5502	13.5489	0.00320363	0.0725691	DUF1639 family protein	.
GRMZM2G479340	1.51723	0.952748	32.1263	0.000109013	0.0132676	3-oxo-Delta(45)-steroid 5-beta-reductase	AWI31,VEP1
GRMZM2G111136	1.51448	2.97315	24.8562	0.000328262	0.0223515	ZmSBP10	SPL8
GRMZM2G442698	1.51427	-0.200469	14.4872	0.00255276	0.0647432	0	0
GRMZM2G509876	1.50993	1.8208	33.8402	8.64133e-05	0.0117472	0	.
GRMZM2G441541	1.50975	2.0788	32.0691	0.000109879	0.0133331	RBOH4	ATRBOHD,RBOHD,.
GRMZM2G162127	1.5058	2.97706	74.7271	1.83293e-06	0.00193879	0	.
GRMZM2G077127	1.50257	3.71921	57.3004	7.06824e-06	0.00367526	D14	.
GRMZM5G836174	1.5024	0.692811	30.0418	0.000146491	0.0150575	Inorganic pyrophosphatase 1	ATPS2,PS2
GRMZM2G139786	1.49934	-0.224771	17.249	0.0013722	0.0460612	GL6	.
GRMZM2G563415	1.49931	-1.60924	11.2692	0.00579392	0.0985452	0	0
GRMZM2G060029	1.49501	1.19328	13.2476	0.00345269	0.0757427	ARM repeat superfamily protein	.
GRMZM2G062244	1.49408	-0.491606	13.5795	0.00317953	0.0722862	ZmHB107	ATHB40,HB-5,HB40
GRMZM5G833406	1.4903	-0.682954	25.7444	0.00028358	0.0204027	IAA-amino acid hydrolase ILR1-like 4	IAR3,JR3
GRMZM2G303728	1.4878	-0.0325054	13.6341	0.00313704	0.0716977	UPF0503 protein chloroplastic	ATENT3,ENT3,FUR1
GRMZM2G414995	1.48732	1.45953	36.0997	6.44717e-05	0.01015	0	.
AC233751.1_FG002	1.48334	2.00963	38.0419	5.06817e-05	0.00869287	ZmSBP32/NOT1	.
GRMZM2G015983	1.48303	-0.799738	14.7651	0.00239075	0.0622975	Galactoside 2-alpha-L-fucosyltransferase	ATFT1,ATFUT1,FT1,MUR2
GRMZM6G880411	1.4811	-0.654385	12.9057	0.00376334	0.0797443	0	0
GRMZM2G084132	1.48078	-1.18456	16.5683	0.00158937	0.0494699	0	0
GRMZM2G165987	1.47933	3.09641	51.6224	1.18391e-05	0.00445609	Pirin-like protein 2	.
GRMZM2G156127	1.47829	0.337297	11.4012	0.00558871	0.0965908	Cytokinin-N-glucosyltransferase 1	.
GRMZM2G043295	1.47477	3.94113	67.0052	3.21044e-06	0.00233044	UDP-glycosyltransferase 88A1	UGT88A1
GRMZM2G102497	1.47416	2.63659	33.2933	9.29713e-05	0.0120744	IQ-domain 11	IQD11
GRMZM6G761998	1.47256	-0.682998	20.7428	0.000680981	0.0323765	ZIP2	0
GRMZM2G154652	1.47129	-0.580419	20.074	0.000773775	0.0346488	cytochrome P450 family 718	CYP716A1
GRMZM5G811908	1.46341	-0.624376	11.9745	0.00479139	0.089426	0	0
GRMZM2G034197	1.46317	0.530517	27.0112	0.000231586	0.0187837	alpha/beta-Hydrolases superfamily protein	.
GRMZM2G104024	1.46308	-1.18786	11.6351	0.00524587	0.0930832	Expressed protein; protein	.
GRMZM2G076307	1.46302	0.764258	13.0328	0.00364422	0.0785043	Probable beta-14-xylosyltransferase IRX9	IRX9
GRMZM2G062504	1.45918	4.42122	28.1667	0.000193658	0.0173257	ZmZPR4b	ZPR3
GRMZM2G066602	1.4589	1.89176	38.2425	4.94651e-05	0.00855642	0	0
GRMZM2G035552	1.45713	-0.172288	19.2357	0.000911863	0.0373501	ACR8	ACR8
GRMZM2G043470	1.45299	4.51196	19.9267	0.000796169	0.0351023	Probable receptor-like serine/threonine-protein kinase	.
GRMZM2G116037	1.45103	-1.15277	15.7232	0.00191766	0.0550513	0	0
GRMZM2G079583	1.44851	2.03058	35.8353	6.66702e-05	0.0102722	Protein MALE DISCOVERER 2	MRH1
GRMZM5G873498	1.44741	-1.16338	12.3676	0.0043215	0.0857913	0	0
GRMZM2G166738	1.44701	3.19767	20.9789	0.000651371	0.0318703	HAK9	ATKT2,ATKUP2,KT2,KUP2,SHY3,TRK2
GRMZM2G085941	1.44658	-0.915279	11.6324	0.0052497	0.0931066	MACPF domain-containing protein NSL1	NSL1
GRMZM2G127846	1.44578	3.50168	16.0091	0.00179839	0.0530145	Exonuclease family protein	.
GRMZM2G024099	1.44533	6.1186	32.3973	0.000105017	0.0129839	Aspartyl protease AED3	.
GRMZM2G108991	1.44442	3.11078	32.3836	0.000105214	0.0129839	Serine/threonine protein phosphatase 2A 59 kDa regulatory subunit B' zeta isoform	ATB\' ALPHA
AC194974.3_FG004	1.44417	1.47352	28.1432	0.000194355	0.0173257	0	0
GRMZM2G700146	1.44159	-0.0387496	20.6076	0.000698638	0.0328033	Type IV inositol polyphosphate 5-phosphatase 7	.
AC196265.3_FG004	1.43797	-0.320697	17.0618	0.00142825	0.0468592	0	0
GRMZM5G896805	1.43707	1.11653	19.506	0.000864396	0.0365637	0	0
GRMZM2G400784	1.43327	1.06486	23.6569	0.000402352	0.0249323	E3 ubiquitin-protein ligase ATL6	.
GRMZM2G143457	1.43039	-0.164176	18.5475	0.00104715	0.0399275	Uncharacterised conserved protein UCP015417 vWA	.
GRMZM2G391795	1.42908	4.50715	33.4864	9.05913e-05	0.0120331	Probable carboxylesterase 15	.
GRMZM2G051619	1.42735	1.34527	46.8162	1.9033e-05	0.00551436	GA2OX6	ATGA2OX1,GA2OX1
GRMZM2G057616	1.42601	0.882379	14.1686	0.00275463	0.0670514	Chloride channel protein CLC-b	ATCLC-A,ATCLCA,CLC-A,CLCA,"ATCLC-B,CLC-B"
GRMZM2G154460	1.42513	1.94235	52.4895	1.09098e-05	0.00442086	Major facilitator superfamily protein	.
GRMZM2G104204	1.42417	2.47806	18.5505	0.00104652	0.0399275	ZmHB13	ATHB21,HB-2,HB21
GRMZM2G043943	1.42348	2.04694	38.6907	4.68669e-05	0.00826439	PME37	.
GRMZM2G179432	1.42236	6.05262	82.2845	1.11001e-06	0.00150406	Haloacid dehalogenase-like hydrolase (HAD) superfamily protein	.
GRMZM2G046782	1.42236	2.79592	107.446	2.69061e-07	0.000994304	Putative GEM-like protein 8	.
GRMZM5G810731	1.42174	0.00251443	17.6218	0.00126808	0.0443609	0	0
GRMZM2G335052	1.42129	2.55496	41.8136	3.26072e-05	0.00708815	Putative receptor-like protein kinase family protein	.
AC233914.1_FG001	1.41902	-0.230266	18.4439	0.00106949	0.0403311	0	0
GRMZM2G126808	1.41869	-0.640889	12.316	0.00438001	0.0863942	ZmHB45	HAT14
GRMZM2G170894	1.41677	2.12396	30.8785	0.000129876	0.0144462	0	0
GRMZM2G375975	1.41533	2.48228	69.6828	2.62737e-06	0.00212963	MPK11	ATMPK15,MPK15
GRMZM2G358830	1.41364	1.96064	50.7219	1.29035e-05	0.0046833	Proline-rich receptor-like protein kinase PERK15	ATPERK1,PERK1
GRMZM2G442148	1.41326	-0.140416	13.7819	0.00302536	0.0704722	Rop guanine nucleotide exchange factor 9	ATROPGEF11,PIRF1,ROPGEF11
GRMZM2G089528	1.41286	1.2153	14.491	0.00255048	0.0647432	cytochrome P450 family 706 subfamily A polypeptide 5	CYP706A6
GRMZM2G080466	1.41137	6.31593	16.778	0.00151843	0.048222	0	.
GRMZM2G439860	1.40813	2.43316	23.619	0.000404997	0.0250086	Universal stress protein family protein	MRH6
GRMZM2G060183	1.40721	3.50944	49.9171	1.39506e-05	0.00479114	Putative polyol transporter 1	ATPLT5,ATPMT5,PMT5,"ATPMT1,PMT1"
GRMZM2G022651	1.40536	-0.63559	11.1947	0.00591356	0.0992101	0	0
GRMZM5G872068	1.40403	5.54722	39.3269	4.34485e-05	0.0080281	GLN4	ATGSR2,GSR2
GRMZM2G124423	1.40329	-1.11837	16.8022	0.0015105	0.0481582	RING-H2 finger protein ATL65	.
GRMZM2G141683	1.40167	-1.32032	11.4872	0.00545967	0.0953268	0	0
GRMZM2G331566	1.39914	4.38964	29.8981	0.000149591	0.015148	Endoglucanase 1	AtGH9B13,GH9B13
GRMZM2G107715	1.39801	-0.43122	12.2836	0.00441726	0.0867965	0	.
GRMZM2G405567	1.39631	3.02713	18.6861	0.0010181	0.0392656	0	0
GRMZM2G066191	1.39588	0.153658	19.21	0.000916525	0.0373568	TUB4	TUB5,TUB8
GRMZM2G141607	1.39402	-0.104794	20.0147	0.000782698	0.0348485	NAD(P)-binding Rossmann-fold superfamily protein	.
GRMZM2G105250	1.3929	2.40235	16.9579	0.00146053	0.0475726	AGO18A	AGO1
GRMZM2G413482	1.39176	2.94708	51.9156	1.15149e-05	0.00442086	0	.
AC234520.1_FG002	1.39061	1.43447	27.0919	0.000228669	0.018703	0	0
AC212832.3_FG003	1.38891	-0.789143	15.891	0.00184655	0.0537696	0	0
GRMZM2G056772	1.38878	1.82137	18.8329	0.000988362	0.0386435	PHI116	.
GRMZM2G117281	1.38442	4.66403	31.0434	0.000126865	0.0143651	0	.
GRMZM2G125392	1.38417	-0.0535034	12.9218	0.00374804	0.0796585	0	0
GRMZM2G023520	1.38248	0.142579	12.9349	0.00373561	0.0795996	DUF538 family protein	.
GRMZM6G986387	1.38229	2.0989	13.9546	0.00290082	0.0688093	HPL1	0
GRMZM2G004180	1.38218	3.00129	41.2471	3.47684e-05	0.00732298	0	.
GRMZM2G098594	1.38152	1.31955	18.1926	0.00112605	0.0416507	ZmGRF7	AtGRF4,GRF4,"AtGRF5,GRF5",.
GRMZM2G174680	1.38088	-0.390989	13.7914	0.00301838	0.0704342	PLT4	.
AC203294.3_FG012	1.38035	1.73104	57.1806	7.14234e-06	0.00367526	VQ45	SIB1
GRMZM2G138750	1.37908	4.28271	40.2847	3.88362e-05	0.00768256	Cytochrome P450 734A1	BAS1,CYP72B1,CYP734A1
GRMZM2G136439	1.37761	1.50916	44.4958	2.42836e-05	0.00601906	0	UGE5
GRMZM2G043584	1.37678	8.09667	61.6502	4.89792e-06	0.00295517	ZmBAM1d	BAM2
GRMZM2G015941	1.37594	0.197216	16.5698	0.00158887	0.0494699	CNR1	.
GRMZM2G098662	1.37584	1.97384	19.3676	0.000888331	0.0370366	0	0
GRMZM2G114140	1.37575	3.6196	71.1602	2.359e-06	0.00212963	Hydrolase%2C hydrolyzing O-glycosyl compounds	.
GRMZM2G097854	1.375	0.861473	14.7572	0.00239518	0.062333	Anthocyanidin reductase	BAN
GRMZM2G028234	1.37446	1.85805	44.7999	2.35068e-05	0.0059351	RING-H2 finger protein ATL2K	.
GRMZM2G026958	1.37441	-1.20325	13.2219	0.00347496	0.0759448	0	0
GRMZM2G421491	1.37019	2.95809	26.306	0.000259003	0.0196427	GSHT1	ATOPT3,OPT3
GRMZM5G838530	1.36571	0.233212	13.2897	0.00341657	0.0753844	0	0
GRMZM2G147966	1.36547	0.01997	17.1284	0.00140803	0.0465337	0	0
GRMZM2G078210	1.36237	-0.834147	12.1018	0.00463291	0.0886963	DUF1005 family protein	.
GRMZM2G031432	1.36207	2.57272	73.9459	1.9353e-06	0.00193879	GA2OX13	ATGA2OX1,GA2OX1
GRMZM2G024104	1.35909	5.75598	29.1842	0.000166167	0.0159685	GLN2	ATGLN1;1,ATGSR1,GLN1;1,GSR 1,"ATGSR2,GSR2"
GRMZM2G106548	1.35892	1.38666	41.0282	3.56481e-05	0.00735582	ZmGRAS54/SCL23	.
GRMZM2G132303	1.35316	0.443468	17.7095	0.00124495	0.0439681	DNA glycosylase superfamily protein	.
GRMZM2G143723	1.35232	3.22447	82.955	1.06381e-06	0.00149117	Protein indeterminate-domain 11	AtIDD11,IDD11
AC196961.2_FG003	1.34883	4.80992	50.336	1.33937e-05	0.00473437	Histone H4	.
GRMZM2G303999	1.34746	-0.248377	18.5378	0.00104922	0.0399275	0	.
GRMZM2G055119	1.34573	0.374242	16.4031	0.00164801	0.0505927	0	0
GRMZM2G141376	1.34537	3.78505	33.8157	8.66952e-05	0.0117472	Plant L-ascorbate oxidase	.
GRMZM2G148561	1.34264	-0.302034	16.1113	0.0017579	0.0524274	ZmWRKY94	ATWRKY11,WRKY11
GRMZM2G391741	1.34094	1.36478	13.7303	0.00306387	0.0708858	Probable leucine-rich repeat receptor-like serine/threonine-protein kinase	.
GRMZM2G154958	1.33856	1.54879	28.8218	0.000175401	0.0163159	GABA transporter 1	ATGAT1,GAT1
GRMZM2G125268	1.33524	7.75547	65.8669	3.50331e-06	0.00249841	ALDH2	0
AC208929.3_FG004	1.33316	-1.51275	12.6365	0.00403126	0.0826863	0	0
GRMZM2G142315	1.33218	4.7926	26.1195	0.000266879	0.0197394	Phosphatidylinositol transfer protein CSR1	.
GRMZM2G036286	1.3316	2.05901	11.772	0.00505671	0.0917737	0	.
GRMZM2G013357	1.32901	2.4622	37.4434	5.45264e-05	0.00916521	Wax synthase isoform 1	CYP81D5
GRMZM2G405581	1.32804	-0.250001	12.6435	0.00402407	0.0826746	Peroxidase 52	ATPA2,PA2,.
GRMZM2G119186	1.32645	1.34693	38.4869	4.80282e-05	0.00841528	CHI3	A11,CFI,TT5
GRMZM2G068963	1.32361	-0.135106	13.9757	0.00288598	0.0687719	Peptidyl-prolyl cis-trans isomerase	.
GRMZM2G106413	1.32196	2.34755	11.2613	0.0058065	0.0986764	Wound induced protein	.
GRMZM2G702923	1.32164	2.60893	29.2735	0.000163981	0.0158333	0	ATBAG1,BAG1
GRMZM2G375384	1.32037	0.55362	17.634	0.00126484	0.0443234	0	0
GRMZM2G127309	1.31962	0.25525	25.6831	0.000286427	0.0205711	Carbohydrate-binding X8 domain superfamily protein	.
GRMZM2G124540	1.3193	1.83528	57.4885	6.95368e-06	0.00367526	ZmGLK44	.
GRMZM2G024993	1.31699	1.46153	23.3184	0.000426699	0.0258499	wx1	ATSS1,SSI,SSI1,.
GRMZM2G159016	1.31667	0.180019	17.0649	0.0014273	0.0468592	Serine carboxypeptidase-like 50	scpl50
GRMZM5G871834	1.31607	0.462856	18.2522	0.00111232	0.0413685	0	0
GRMZM2G031177	1.31588	0.16661	29.7376	0.000153143	0.0152954	Protein DETOXIFICATION 27	.
GRMZM2G053987	1.31294	2.2792	26.3854	0.000255732	0.0195773	MPK1	ATMAPK3,ATMPK3,MPK3
GRMZM2G180659	1.3116	2.35847	19.3445	0.000892393	0.0370846	LHT2	LHT1
GRMZM2G123387	1.30879	3.35357	15.2448	0.0021386	0.0587788	ZmWRKY101	.
GRMZM2G104394	1.30857	2.41309	22.648	0.000480201	0.0272124	POX1	.
GRMZM2G114127	1.30812	0.753684	36.9808	5.77333e-05	0.00942513	0	.
GRMZM5G805485	1.30676	2.84384	34.3407	8.0882e-05	0.011496	leucine-rich repeat/extensin 2	LRX1
GRMZM2G127680	1.30532	-0.404055	13.3525	0.00336345	0.074814	ZmOFP29	ATOFP2,OFP2
GRMZM2G173137	1.30421	2.28776	20.0765	0.000773405	0.0346488	Pseudouridine synthase family protein	.
GRMZM2G156459	1.30261	-0.0444973	12.8323	0.00383432	0.0805089	soluble epoxide hydrolase	.
GRMZM2G145346	1.29966	1.91079	34.0544	8.39941e-05	0.0115927	Wiscott-Aldrich syndrome%2C C-terminal	RIC7
GRMZM2G431018	1.2963	4.54544	57.3701	7.02548e-06	0.00367526	Cysteine-rich receptor-like protein kinase 10	CRK25
GRMZM2G022642	1.2899	3.76628	19.0649	0.00094341	0.0378465	Amino-acid permease BAT1	BAT1
AC204539.4_FG002	1.28857	-0.33374	11.2964	0.00575096	0.0980653	0	0
GRMZM2G172297	1.28846	2.90107	38.7329	4.6631e-05	0.00826439	ZmbHLH96/SCRM	ATICE1,ICE1,SCRM
GRMZM2G000451	1.28741	-0.0799312	12.9488	0.00372244	0.0795987	DNAse I-like superfamily protein	.
GRMZM2G062541	1.28731	1.8692	30.6088	0.000134977	0.0146824	ZmbHLH117	PAP3,PIF3,POC1
AC207533.2_FG002	1.28589	1.14726	17.3404	0.00134578	0.0454747	Regulatory-associated protein of TOR 1	ATRAPTOR1B,RAPTOR1,RAPTOR1B
AC195785.3_FG004	1.28546	1.12293	31.3376	0.000121698	0.014027	0	0
GRMZM2G342509	1.28442	3.30473	30.7595	0.000132098	0.0145523	Protein binding protein	.
GRMZM2G003775	1.28401	1.08646	40.0327	3.9992e-05	0.00781574	0	0
GRMZM2G022904	1.2823	0.166297	12.9016	0.00376725	0.0797598	Cytokinin hydroxylase	CYP735A1
GRMZM2G358791	1.28102	2.27175	12.6853	0.00398109	0.0822313	NBCS11	ATAZG2,AZG2
GRMZM5G836429	1.28083	0.991403	19.3622	0.000889265	0.0370375	Uncharacterized ACR%2C YggU family COG1872 containing protein	.
GRMZM2G170982	1.28082	-0.894196	15.0684	0.00222752	0.0601254	AAA-ATPase	.
GRMZM2G169654	1.27793	0.245164	12.2819	0.00441919	0.0867965	ZmEREB126	EDF2,RAP2.8,RAV2,TEM2
GRMZM2G386154	1.27595	2.81394	49.7765	1.41436e-05	0.00479114	Protein SMAX1-LIKE 4	.
GRMZM2G051403	1.27399	-0.150692	11.4584	0.00550256	0.0957529	PSA3	.
GRMZM2G029400	1.27226	2.11446	16.3094	0.00168241	0.0510373	GDSL esterase/lipase	.
GRMZM2G129973	1.27148	2.60508	61.7569	4.85544e-06	0.00295517	Octicosapeptide/Phox/Bem1p family protein	.
GRMZM2G144196	1.27127	3.30906	11.4536	0.00550974	0.0957959	ZmSIG6	ATSIG6,SIG6,SIGF,SOLDAT8
GRMZM2G036752	1.27028	1.90587	25.8561	0.000278485	0.020215	PLASMODESMATA CALLOSE-BINDING PROTEIN 2	PDCB3
AC207628.4_FG010	1.26504	1.54812	23.6128	0.000405428	0.0250086	S-adenosyl-L-methionine-dependent methyltransferases superfamily protein	.
AC233933.1_FG003	1.26466	0.285296	24.0998	0.000372911	0.0238905	0	0
GRMZM2G021621	1.26246	3.85171	17.7592	0.00123206	0.0438558	EXPB2	ATEXPB2,ATHEXP BETA 1.4,EXPB2
GRMZM2G477829	1.26143	2.27619	41.2573	3.47278e-05	0.00732298	0	.
GRMZM2G472248	1.2608	4.82826	13.9484	0.00290515	0.0688093	Protein induced upon tuberization	ATDI21,DI21
AC204763.2_FG001	1.2607	3.33331	22.4576	0.000496797	0.0275702	receptor like protein 29	AtRLP29,RLP29
AC189750.4_FG004	1.2589	3.18883	25.1718	0.0003115	0.0215715	APRL1	APR3,ATAPR3,PRH-26,PRH26
GRMZM2G353024	1.25488	1.28449	24.1217	0.000371525	0.0238905	Root phototropism protein 2	RPT2
GRMZM2G134251	1.25368	1.38104	27.3824	0.000218523	0.018194	Beta-hexosaminidase 2	ATHEX3,HEXO2
GRMZM2G162941	1.25194	1.09113	19.9979	0.000785244	0.0348913	0	0
GRMZM2G101245	1.25174	-0.882547	12.5948	0.00407474	0.0831934	root-specific kinase 1	.
GRMZM2G002178	1.25165	3.19312	19.2015	0.000918068	0.0373568	AOS2	AOS,CYP74A,DDE2
GRMZM2G019500	1.24977	0.904409	17.5092	0.00129852	0.0446195	Clathrin light chain 2	.
GRMZM2G056081	1.24849	1.07136	20.4342	0.000722076	0.0336316	SPDH1	.
GRMZM2G034586	1.24624	-0.496669	11.7129	0.00513734	0.0925677	0	0
GRMZM2G012636	1.24369	-0.734192	11.549	0.0053692	0.0944023	ZmSAUR65	.
GRMZM2G069713	1.24149	4.06256	40.3839	3.83922e-05	0.00767075	PRH22	.
GRMZM5G851266	1.24094	8.77517	20.2362	0.000749978	0.0343495	PPO1	.
GRMZM2G059117	1.23911	3.74448	39.9116	4.05616e-05	0.00785912	Putative leucine-rich repeat receptor-like protein kinase family protein	.
GRMZM2G465728	1.23908	2.50874	39.5046	4.25466e-05	0.00791171	0	.
AC194970.5_FG002	1.2387	2.63772	26.607	0.000246862	0.0192279	ZmBZR7	BZR1
GRMZM2G112244	1.23775	-0.108048	13.9469	0.00290623	0.0688093	0	.
GRMZM2G063276	1.23657	0.869304	11.994	0.00476668	0.0893238	Nudix hydrolase 17 mitochondrial	atnudt18,NUDT18,"atnudt21,NUDT21"
GRMZM2G104794	1.2327	0.823204	26.451	0.00025307	0.0194828	0	0
GRMZM2G174099	1.23184	-1.02577	12.8828	0.00378537	0.0800601	WAT1-related protein	nodulin MtN21 /EamA-like transporter family protein
GRMZM2G028046	1.23038	0.33893	11.9832	0.00478027	0.0893463	C2H2-like zinc finger protein	.
GRMZM2G045678	1.2299	4.29007	48.2392	1.64708e-05	0.00511635	ZmDOF39	CDF2
GRMZM2G470075	1.22701	0.241532	11.4463	0.00552058	0.0959025	Protein DETOXIFICATION 40	.
GRMZM2G135013	1.2263	3.87353	73.9876	1.92967e-06	0.00193879	receptor-like protein kinase 4	.
GRMZM2G031081	1.22607	0.281929	17.6299	0.00126592	0.0443234	0	0
GRMZM2G050137	1.2257	4.20798	14.0676	0.00282255	0.0681686	HAGTF35	.
GRMZM2G396674	1.22508	0.0285094	16.9812	0.00145323	0.0474106	0	.
GRMZM2G004128	1.22507	0.277535	15.2578	0.00213219	0.0586822	FscO	.
GRMZM2G400593	1.22351	0.237425	19.6369	0.000842456	0.0360425	0	0
GRMZM2G080370	1.22242	-0.721911	16.1796	0.00173141	0.0518657	0	0
GRMZM5G822137	1.22211	3.2925	18.8388	0.0009872	0.0386435	Heavy metal transport/detoxification superfamily protein	.
GRMZM2G339736	1.21978	0.818535	22.5557	0.000488162	0.0273708	Putative aspartic protease family protein	.
AC196968.2_FG001	1.21928	-0.718041	11.8576	0.00494245	0.0905776	0	0
GRMZM5G864847	1.21926	3.60248	16.4968	0.00161444	0.0499445	ZmIAA20/BIF4	IAA26,PAP1
GRMZM2G124066	1.21871	4.74934	30.4516	0.000138061	0.0147301	HXXXD-type acyl-transferase family protein	.
GRMZM2G093736	1.2152	2.04641	23.0356	0.000448368	0.0263724	Lectin-like receptor kinase 7	.
GRMZM2G331274	1.21344	0.222877	17.6034	0.001273	0.0444887	0	0
GRMZM2G032160	1.21334	1.37607	26.3151	0.000258627	0.0196427	glycosyl hydrolase family 81 protein	.
GRMZM2G055435	1.21306	3.55927	35.474	6.98185e-05	0.0106297	0	.
GRMZM5G808865	1.21302	0.0317122	16.497	0.0016144	0.0499445	0	0
GRMZM2G049418	1.21251	3.19151	24.1552	0.000369409	0.0238905	GA20OX5	AT2301,ATGA20OX1,GA20OX1,GA5
GRMZM2G113229	1.21103	-0.0431226	18.2985	0.00110181	0.0411847	BURP6	ATRD22,RD22,.
GRMZM2G412760	1.2093	0.152838	14.394	0.00260998	0.0654105	PR5-like receptor kinase	.
GRMZM2G061804	1.20868	-0.404954	11.4029	0.00558618	0.0965908	0	0
GRMZM5G879527	1.20825	0.305235	15.1653	0.00217816	0.0593448	ZmbHLH112	.
GRMZM2G445645	1.2068	1.05496	15.9911	0.00180563	0.0531875	0	0
GRMZM2G475536	1.20536	-0.636931	12.2353	0.00447335	0.0872796	0	.
GRMZM2G429842	1.203	1.25335	12.767	0.00389874	0.0812737	Subtilisin-like protease SBT1.8	.
GRMZM2G041127	1.20263	3.30717	13.9793	0.00288347	0.0687719	ZmHB54	ATHB-16,ATHB16,HB16,"ATHB6,HB6"
GRMZM2G068220	1.20087	2.11428	17.5705	0.00128184	0.0444988	NBCS8	ATAZG2,AZG2
GRMZM2G317098	1.19739	1.18508	14.251	0.00270068	0.0663338	0	.
GRMZM2G136831	1.19733	7.73698	45.5689	2.16688e-05	0.00573387	Serine/threonine-protein kinase WNK (With No Lysine)-related	.
GRMZM2G030122	1.19723	0.320611	11.6649	0.00520403	0.0930681	Heparan-alpha-glucosaminide N-acetyltransferase	Protein of unknown function (DUF1624)
GRMZM2G148022	1.19298	1.21288	14.8768	0.00232906	0.0614865	ZmTCP29	MEE35,TCP4,.
GRMZM2G039922	1.19138	4.70344	52.0297	1.13915e-05	0.00442086	Probable receptor-like protein kinase	HERK2
GRMZM2G052507	1.19002	7.25298	39.1063	4.45998e-05	0.0081668	Serine carboxypeptidase 1	SCPL45
GRMZM2G042278	1.18813	1.43052	18.3313	0.00109442	0.0410407	ZmNLP15	.
GRMZM2G429231	1.18628	1.71548	20.8283	0.00067008	0.0323144	SAC3 family protein B	.
GRMZM2G003493	1.18528	-0.949136	12.0195	0.00473468	0.0892356	SNF1-related protein kinase regulatory subunit gamma-1	KING1
GRMZM2G323888	1.18117	3.01719	46.0431	2.06193e-05	0.00558783	0	.
GRMZM2G066449	1.18086	1.38211	11.6206	0.00526643	0.0932811	0	.
GRMZM2G175396	1.18046	0.795382	25.654	0.000287788	0.0205961	Pyridoxal phosphate (PLP)-dependent transferases superfamily protein	.
AC209784.3_FG011	1.17996	2.92398	55.0404	8.63263e-06	0.00385623	ZmTHX46	SOS5
GRMZM2G074053	1.17869	3.03629	40.6001	3.74445e-05	0.00757273	Amino acid transporter ANTL2	.
GRMZM2G048919	1.17599	0.68142	21.2641	0.000617609	0.0309566	Sterile alpha motif (SAM) domain-containing protein	.
GRMZM5G870342	1.17547	0.246525	14.8762	0.00232938	0.0614865	NEC4	ATCPO-I,HEMF1,LIN2
GRMZM2G313643	1.17505	2.48346	37.7115	5.27637e-05	0.00901196	LRR receptor-like serine/threonine-protein kinase GSO1	GSO1
GRMZM2G036980	1.17018	1.51178	17.1506	0.00140133	0.0464437	VQ43	.
GRMZM6G317966	1.17002	0.947725	23.9045	0.000385574	0.024317	Cotton fiber expressed protein 1	.
GRMZM2G125266	1.16952	-0.129784	12.0802	0.00465931	0.0888273	Mu-crystallin	.
GRMZM2G157027	1.16941	0.747901	18.1977	0.00112486	0.0416446	PAP21	ATPAP27,PAP27
GRMZM6G868472	1.16547	0.263037	17.1636	0.00139745	0.0464437	Whole genome shotgun sequence of line PN40024 scaffold_26.assembly12x (Fragment)	.
GRMZM2G700188	1.16496	5.92602	38.6884	4.68798e-05	0.00826439	Probable cinnamyl alcohol dehydrogenase 6	ATCAD7,CAD7,ELI3,ELI3-1,"ATCAD9,CAD9",.
GRMZM2G378106	1.16494	2.59287	42.1095	3.15409e-05	0.00693048	ZmGH3.2	GH3.1
GRMZM2G078650	1.16489	0.530719	20.1155	0.000767608	0.0345551	Phospholipase C	.
GRMZM2G381086	1.16445	1.47047	31.0966	0.000125912	0.0143408	L-type lectin-domain containing receptor kinase VIII.1	.
GRMZM2G129642	1.16308	3.19241	24.313	0.000359642	0.0235797	FT-interacting protein 1	.
GRMZM2G137151	1.1616	3.21059	18.2074	0.00112263	0.0416378	DXS1	CLA,CLA1,DEF,DXPS2,DXS
GRMZM2G081626	1.15919	4.57516	25.0466	0.000318026	0.0219115	SEE2A	GAMMA-VPE,GAMMAVPE
AC218900.3_FG001	1.15885	-0.554996	11.7092	0.00514242	0.0925878	0	0
GRMZM2G005461	1.15736	0.575888	18.0292	0.00116472	0.0424095	0	0
GRMZM2G394235	1.15707	0.0104747	15.4759	0.00202833	0.0572581	0	0
GRMZM2G009888	1.15359	1.50641	30.5846	0.000135448	0.0146824	Thioesterase superfamily protein	.
GRMZM5G855337	1.15306	1.66465	18.0179	0.00116744	0.0424095	CTP synthase family protein	emb2742
AC217051.3_FG005	1.1508	1.28078	20.6061	0.000698835	0.0328033	ZmZPR4a	ZPR3
GRMZM2G007372	1.15054	0.456799	14.1849	0.00274385	0.0669493	Pentatricopeptide repeat-containing protein	.
GRMZM2G050412	1.14899	9.58757	18.1186	0.00114337	0.0420487	JAC1	.
GRMZM2G405559	1.14868	-0.759674	14.7471	0.00240088	0.0623854	AT-hook motif nuclear-localized protein 17	Predicted AT-hook DNA-binding family protein
GRMZM2G018197	1.14664	5.1296	23.4774	0.000415051	0.0253712	RPL4-1	.
GRMZM2G313867	1.14487	3.50607	27.9705	0.000199553	0.0174483	UNE1	.
GRMZM2G105224	1.14434	-0.362315	13.8833	0.00295153	0.0694728	MRPI2	.
AC217887.3_FG004	1.14309	-0.0215969	12.8127	0.00385347	0.0807857	0	0
GRMZM2G001934	1.14203	4.95491	118.23	1.60438e-07	0.000815227	Receptor-like kinase TMK2	.
GRMZM2G060249	1.1406	-0.0126742	11.4551	0.00550748	0.0957959	ZmEREB75	0
GRMZM2G387935	1.14038	0.993678	16.5594	0.00159248	0.0495289	Probable methyltransferase PMT27	.
AC194914.3_FG002	1.13783	1.85822	18.1157	0.00114406	0.0420487	Abscisic acid receptor PYR1	PYR1,RCAR11
GRMZM2G030831	1.1364	2.59559	22.1988	0.000520456	0.0282087	cytochrome P450 family 87 subfamily A polypeptide 6	CYP89A6
GRMZM2G008290	1.13611	3.84236	19.2636	0.000906811	0.0373501	Metal ion binding protein	.
GRMZM2G134054	1.13544	4.70123	68.8708	2.79004e-06	0.00216204	PAP2	ATPAP15,PAP15
GRMZM2G063342	1.13266	2.16163	15.2706	0.00212593	0.0586112	Metal ion binding protein	.
GRMZM2G086496	1.13252	3.40935	14.853	0.00234205	0.0616384	NPF1	ATNRT1,B-1,CHL1,CHL1-1,NRT1,NRT1.1
GRMZM2G134703	1.13214	3.49541	75.8325	1.69867e-06	0.00193879	cytochrome P450 family 704 subfamily A polypeptide 2	CYP704A2
GRMZM2G007630	1.13199	1.42106	11.3973	0.00559474	0.0965908	0	0
GRMZM2G391936	1.13139	1.92043	29.2423	0.00016474	0.0158689	AGPLL1	ADG2,APL1
GRMZM2G177940	1.13129	2.04344	22.5368	0.000489815	0.0274256	PME40	.
GRMZM2G396430	1.12988	2.56252	27.7731	0.000205698	0.0177533	0	0
GRMZM2G039919	1.12957	4.71227	70.4468	2.48439e-06	0.00212963	0	0
GRMZM2G044902	1.12908	3.84329	53.3687	1.00536e-05	0.00430187	ZmLBD6	ASL39,LBD37,.
GRMZM2G091766	1.12674	0.46053	23.8979	0.000386011	0.024317	0	0
GRMZM2G089819	1.12512	3.76602	30.6087	0.00013498	0.0146824	meristematic receptor-like kinase	IMK3,MRLK,IMK2
AC196979.3_FG005	1.12406	-0.171579	11.6711	0.00519532	0.0930303	0	0
GRMZM2G135877	1.12313	3.26581	26.2406	0.000261732	0.0197055	Antiporter/ drug transporter/ transporter	ZF14
GRMZM2G069162	1.12302	5.75163	102.261	3.50918e-07	0.00102365	Putative E3 ubiquitin-protein ligase XBAT31	XBAT31
GRMZM2G163761	1.12293	0.953868	18.586	0.00103898	0.0398814	ZmHB105/KIP1	BLH11
GRMZM2G026930	1.12183	0.68121	19.724	0.000828214	0.0358842	A1	DFR,M318,TT3
GRMZM2G021624	1.12125	3.03198	16.4695	0.00162416	0.0501688	Receptor-like protein kinase RK20-1	CRK10,RLK4,CRK25
AC149475.2_FG007	1.11988	1.92467	24.9923	0.000320907	0.0219981	HAGTF38	.
GRMZM2G092817	1.1185	1.81148	21.5155	0.000589523	0.0303343	4%2C5-DOPA dioxygenase extradiol	.
GRMZM2G436730	1.11807	2.36152	17.7701	0.00122925	0.0438022	Leucine-rich repeat (LRR) family protein	.
GRMZM2G030234	1.11753	2.36946	26.8832	0.0002363	0.018968	0	0
GRMZM2G003648	1.11744	0.213343	15.513	0.00201127	0.056895	0	0
GRMZM2G008166	1.11719	2.39118	25.8775	0.000277519	0.0201979	ZmbZIP125	ABF3,DPBF5
GRMZM2G178199	1.11685	2.26878	13.9608	0.00289643	0.0688093	Dirigent protein 23	.
GRMZM2G141288	1.11684	2.71288	45.7922	2.11671e-05	0.00569829	Putative leucine-rich repat protein kinase family protein	.
GRMZM2G342738	1.11608	1.12776	20.1461	0.000763085	0.0345043	0	.
GRMZM2G319234	1.11573	-0.937562	11.1762	0.00594371	0.0993469	0	0
GRMZM5G876112	1.11456	-0.2188	14.1993	0.00273441	0.0668367	0	0
GRMZM2G176277	1.1142	0.71606	13.646	0.00312786	0.0715575	0	0
GRMZM2G410891	1.11413	-0.168035	11.6509	0.00522359	0.0930832	0	0
AC205057.3_FG002	1.11317	1.45823	29.9539	0.000148378	0.0151465	DUF868 family protein	.
GRMZM2G325038	1.11274	0.932573	17.4265	0.00132144	0.044951	Transcription factor GT-3b	.
GRMZM2G100324	1.1118	0.0481507	11.6712	0.00519514	0.0930303	0	0
GRMZM2G163406	1.11171	9.32053	15.6743	0.00193897	0.0555064	Expressed protein; Mannose-specific jacalin-related lectin; protein	.
AC203909.3_FG006	1.11164	0.416176	14.1017	0.00279936	0.0676943	0	.
GRMZM2G025939	1.11049	-0.373355	15.7773	0.00189439	0.0547702	Probable carbohydrate esterase	.
GRMZM2G123122	1.11043	2.61273	15.099	0.0022118	0.0599209	C2 calcium/lipid-binding plant phosphoribosyltransferase family protein	.
GRMZM2G400929	1.10996	1.98825	27.6159	0.000210751	0.0179892	GDSL esterase/lipase	.
GRMZM2G090441	1.1092	1.67482	22.9434	0.000455706	0.0266428	Glycosyl hydrolase family protein with chitinase insertion domain	.
GRMZM2G063452	1.10838	0.389067	15.6189	0.00196344	0.0559704	Urease accessory protein D	URED
GRMZM2G135447	1.10669	2.21138	15.5493	0.00199472	0.0565298	ZmHB8	BP,BP1,KNAT1
GRMZM2G164249	1.10626	0.208664	12.4121	0.00427184	0.0853131	0	.
GRMZM2G108032	1.10569	5.79059	55.7792	8.08044e-06	0.00385623	xyl5	.
GRMZM2G138338	1.10563	2.9359	19.6372	0.000842398	0.0360425	Probably inactive leucine-rich repeat receptor-like protein kinase	.
AC233893.1_FG006	1.10489	1.50524	14.0054	0.00286528	0.0686489	Putative leucine-rich repeat receptor-like protein kinase family protein	RKL1
GRMZM2G119950	1.10387	2.75265	24.1013	0.000372815	0.0238905	Succinate dehydrogenase subunit 7A mitochondrial	.
GRMZM2G008252	1.10342	1.62244	25.8078	0.000280673	0.0202293	0	0
GRMZM2G319062	1.10273	3.73398	11.8347	0.00497272	0.0907641	Polyphenol oxidase chloroplastic	.
GRMZM2G036099	1.10164	0.744	20.0955	0.000770571	0.0346488	Cupin%2C RmlC-type	ACAM-2,CAM5,.
GRMZM5G846152	1.101	2.72242	42.1514	3.13931e-05	0.00693048	DUF538 family protein	.
GRMZM2G054046	1.10089	-0.35197	11.302	0.00574215	0.0980653	Protein IRX15-LIKE	.
GRMZM2G093175	1.10083	2.29726	50.0269	1.38021e-05	0.00479114	ASN2	ASN1,AT-ASN1,DIN6
GRMZM2G168355	1.10071	1.41957	22.4076	0.000501267	0.0276479	Protein SRG1	ATSRG1,SRG1
AC234575.1_FG003	1.09654	0.686085	25.0111	0.000319906	0.0219665	THR3	MTO2,TS
GRMZM2G346133	1.09522	2.76804	13.5478	0.00320446	0.0725691	Dynein light chain LC6%2C flagellar outer arm	ATROPGEF11,PIRF1,ROPGEF11
GRMZM2G059939	1.09209	0.75267	21.1497	0.000630899	0.031429	ZmEREB162	EDF2,RAP2.8,RAV2,TEM2,"EDF4,RAV1"
AC210003.2_FG004	1.09183	4.49518	23.1122	0.000442373	0.0263504	Peroxidase 16	.
GRMZM2G085116	1.09152	1.73684	27.3086	0.000221051	0.0183382	0	.
GRMZM2G301172	1.09093	0.559563	18.3015	0.00110113	0.0411847	UMP synthase	.
GRMZM2G006631	1.09052	3.87556	27.8608	0.000202942	0.0176273	ZmbHLH160	.
GRMZM2G166804	1.0896	0.0630757	15.0229	0.00225118	0.0605628	0	0
GRMZM2G035933	1.08876	2.61447	28.066	0.000196658	0.0174114	Fasciclin-like arabinogalactan protein 4	SOS5
GRMZM2G134382	1.0876	3.55133	29.6784	0.000154477	0.0153909	Lgn1	0
GRMZM2G045883	1.08093	2.83214	46.7681	1.91273e-05	0.00551436	ZmbHLH161	.
GRMZM2G021831	1.08083	0.255268	19.8603	0.000806493	0.0353656	ZmTHX15	.
GRMZM2G447238	1.08034	0.252951	13.9754	0.00288622	0.0687719	0	0
GRMZM2G149943	1.07982	3.27775	38.1304	5.01408e-05	0.00863654	Putative receptor-like protein kinase	.
GRMZM2G109232	1.07972	-0.372444	13.44	0.00329109	0.0735879	0	0
GRMZM2G179147	1.07856	-0.460872	11.4517	0.00551256	0.095804	ABH1	CYP707A1
GRMZM2G142777	1.07834	2.50021	11.4859	0.00546165	0.0953268	0	0
GRMZM2G170322	1.07709	0.533951	16.823	0.00150372	0.0480732	ZmMYBR58/RVE1	EPR1,RVE7,RVE1
GRMZM2G100475	1.07652	1.69059	26.6437	0.000245427	0.0192279	OSJNBa0089E12.13 protein; protein	.
GRMZM2G115960	1.07557	5.1744	23.4252	0.000418839	0.0254381	ZmbHLH68	PAP3,PIF3,POC1
AC212565.3_FG001	1.07532	6.39118	23.0507	0.000447182	0.0263724	Histone H4	.
GRMZM2G449552	1.07471	0.266899	12.8027	0.00386334	0.0809508	0	0
GRMZM2G148078	1.07318	0.0910143	11.2768	0.00578192	0.0984234	Myosin-binding protein 7	.
GRMZM2G474370	1.07246	2.54016	15.4986	0.00201788	0.0570424	0	0
AC221037.3_FG001	1.07159	1.28696	17.1488	0.00140188	0.0464437	0	0
GRMZM2G315375	1.07096	4.57096	42.1698	3.13285e-05	0.00693048	Brachytic2	ABCB1,ATPGP1,PGP1
GRMZM2G030038	1.06824	4.04951	19.6875	0.000834145	0.0359554	Expressed protein; protein	.
GRMZM2G022645	1.06695	2.77054	30.6531	0.000134124	0.0146824	Protein LYK2	.
GRMZM2G052111	1.06531	3.81774	38.6735	4.69637e-05	0.00826439	ZmBAM3c	BAM1
GRMZM6G953609	1.06372	2.26598	13.9565	0.00289943	0.0688093	ACHE1	.
GRMZM2G704005	1.06308	0.480144	17.5121	0.00129772	0.0446195	Lactoylglutathione lyase / glyoxalase I family protein	.
GRMZM2G174276	1.06281	1.55949	23.1261	0.000441296	0.0263504	0	0
GRMZM2G116881	1.06229	3.01316	19.9817	0.000787715	0.0348942	0	.
GRMZM2G134162	1.06226	1.24692	11.396	0.00559672	0.0965908	0	.
GRMZM2G048175	1.06182	1.80404	26.3337	0.000257856	0.0196427	Pollen Ole e 1 allergen and extensin family protein	.
GRMZM2G014441	1.06029	2.28883	11.5126	0.00542222	0.0950467	0	.
GRMZM2G077752	1.05989	2.91819	21.8358	0.000555894	0.0293088	ZmSRS9/LRP1	0
GRMZM2G043857	1.05879	3.85034	31.1347	0.000125235	0.0143408	Embryogenesis transmembrane protein-like; protein	.
GRMZM5G832491	1.05704	5.51574	48.7537	1.56452e-05	0.00507742	UPF0503 protein chloroplastic	.
GRMZM2G160279	1.05602	4.17219	91.4805	6.35299e-07	0.00133665	Pumilio homolog 12	APUM12,PUM12
GRMZM2G167520	1.05511	-0.070496	13.4913	0.00324957	0.0729403	Protein COBRA	COBL1
GRMZM2G140223	1.05304	1.36756	13.0921	0.00359006	0.0776856	0	.
GRMZM2G448834	1.05183	0.300962	16.5317	0.00160215	0.0496777	Secondary cell wall-related glycosyltransferase family 47	GUT1
GRMZM5G849087	1.05143	-0.183367	12.1225	0.00460775	0.0886963	0	0
GRMZM2G300133	1.05132	4.25361	11.1998	0.00590535	0.0991133	TD1	ATCLV1,CLV1,FAS3,FLO5
GRMZM2G144782	1.05123	4.26892	102.212	3.5181e-07	0.00102365	CHY-type/CTCHY-type/RING-type Zinc finger protein	.
GRMZM2G161750	1.05105	-0.442885	11.8797	0.00491343	0.0905704	0	0
GRMZM2G023786	1.05029	0.796528	15.0603	0.00223169	0.0601979	DnaJ-like protein	.
GRMZM2G130528	1.05005	4.03315	38.2891	4.91871e-05	0.00855642	GDSL esterase/lipase	.
GRMZM2G396540	1.0497	1.33923	21.6638	0.000573667	0.0297823	Fiber protein Fb34	.
GRMZM2G359298	1.0497	4.68192	112.849	2.06495e-07	0.000876864	AMO1	.
GRMZM2G181607	1.04939	6.11073	27.4373	0.000216669	0.0180854	Thioredoxin-like 1-1 chloroplastic	ACHT4
GRMZM2G042797	1.04778	2.91402	51.6404	1.18188e-05	0.00445609	Peptide-N4-(N-acetyl-beta-glucosaminyl)asparagine amidase A protein	.
GRMZM2G104176	1.047	3.35518	35.9089	6.60496e-05	0.0102722	ZmIAA4	IAA26,PAP1
GRMZM2G142962	1.04619	1.11721	14.9346	0.00229785	0.0612266	ZmHB129	HAT14
GRMZM2G065451	1.04473	2.19055	12.4629	0.00421599	0.0846321	ZmSBP20	SPL2
GRMZM2G162829	1.04448	0.416551	20.1839	0.000757556	0.0344181	0	0
GRMZM2G131822	1.0444	1.35304	17.0787	0.0014231	0.0468034	RING/U-box superfamily protein	ATL43
GRMZM2G410991	1.0417	1.24411	20.1322	0.000765137	0.0345551	LysM domain-containing GPI-anchored protein 2	LYM2
GRMZM2G039934	1.04136	3.69736	14.9013	0.00231578	0.0614287	Putative leucine-rich repeat receptor-like protein kinase family protein	PXY
GRMZM2G127949	1.0412	4.22202	17.8313	0.00121364	0.0434284	ATL1	AUX1,MAP1,PIR1,WAV5,LAX1
GRMZM2G580993	1.04011	4.75812	33.2154	9.39517e-05	0.0120859	0	0
AC186164.3_FG001	1.03829	0.492715	15.762	0.00190094	0.0548038	0	.
GRMZM2G144173	1.03816	0.935603	12.1627	0.00455935	0.0880883	0	.
GRMZM2G394237	1.03527	-0.399858	12.9363	0.00373429	0.0795996	0	.
GRMZM2G110881	1.03232	1.19765	16.0848	0.00176829	0.0526601	0	0
GRMZM2G088797	1.03175	2.99731	19.2284	0.00091318	0.0373501	Glucan endo-1%2C3-beta-glucosidase 3	PDCB3
GRMZM2G409372	1.03041	3.25863	39.1061	4.4601e-05	0.0081668	RING-H2 finger protein ATL79	.
GRMZM2G125004	1.02984	0.840988	16.2171	0.0017171	0.0516012	F-box only protein 13	.
GRMZM2G180406	1.02944	5.72863	72.517	2.14039e-06	0.00202341	ZmbHLH32	.
GRMZM2G300692	1.02815	0.668777	14.4854	0.00255389	0.0647432	Probable galacturonosyltransferase-like 7	GATL7
AC234161.1_FG010	1.0273	2.40494	24.0249	0.000377706	0.0240809	NADH dehydrogenase [ubiquinone] 1 beta subcomplex subunit 8 mitochondrial	.
GRMZM2G176820	1.02709	0.0749975	13.0051	0.00366977	0.0788874	RPL11	PRPL11
GRMZM2G119361	1.02673	6.9202	45.5258	2.17674e-05	0.00573387	Octicosapeptide/Phox/Bem1p family protein	.
GRMZM2G134235	1.02596	2.17683	27.9994	0.000198672	0.0174428	0	.
GRMZM2G042893	1.02528	2.89352	12.1058	0.00462807	0.0886963	ZmbHLH144	.
GRMZM5G838814	1.02497	0.246673	12.8409	0.00382592	0.0804148	0	0
GRMZM2G050072	1.02351	2.22437	28.6591	0.00017974	0.0164931	HXXXD-type acyl-transferase family protein	.
GRMZM6G191662	1.02309	2.27707	18.8324	0.000988469	0.0386435	Aldose reductase	.
GRMZM2G050878	1.0223	1.07453	15.6642	0.0019434	0.055594	0	0
GRMZM5G870080	1.02222	0.180932	15.7461	0.00190774	0.0548831	0	.
GRMZM2G088242	1.02053	4.14094	38.2509	4.94144e-05	0.00855642	ZmHSF2	AT-HSFB4,HSFB4,SCZ
GRMZM2G041175	1.01949	-0.191236	13.5724	0.00318511	0.0723727	Tetraspanin-7	TET8
GRMZM2G054713	1.01903	4.53508	16.932	0.00146871	0.0476998	0	0
GRMZM2G172537	1.01825	2.80761	29.1339	0.000167414	0.0159816	Glucan endo-13-beta-glucosidase 10	.
GRMZM2G040263	1.01807	0.971907	15.8248	0.00187424	0.0544198	Probable inactive receptor kinase	RKL1
GRMZM2G134955	1.01393	2.28376	19.5351	0.000859456	0.0364686	PHB1	ATPHB6,PHB6
GRMZM2G036996	1.01367	1.40302	13.6193	0.00314852	0.0718223	0	.
GRMZM2G157536	1.01337	0.767852	13.7945	0.0030161	0.070422	Non-specific lipid transfer protein GPI-anchored 2	.
GRMZM2G177227	1.01326	1.4344	12.9905	0.00368335	0.0790538	Leucine zipper protein-like	ATEXO70F1,EXO70F1
GRMZM2G142918	1.01066	2.03683	34.0177	8.44027e-05	0.0115927	Eukaryotic aspartyl protease family protein	.
AC233952.1_FG006	1.0106	2.74933	21.3623	0.00060646	0.0307006	Pentatricopeptide repeat-containing protein mitochondrial	.
GRMZM2G020104	1.00873	1.92555	21.3105	0.000612312	0.030767	Glutamate receptor 3.4	ATGLR3.4,GLR3.4,GLUR3
GRMZM2G081589	1.00871	2.38344	15.3643	0.00208074	0.0581428	SUT5	ATSUC3,ATSUT2,SUC3,SUT2
GRMZM2G041429	1.0069	1.97491	15.5755	0.00198288	0.0562682	0	0
GRMZM2G097704	1.00549	-0.204442	11.7088	0.00514301	0.0925878	Phospholipase A1-Ibeta2 chloroplastic	PLA-I{beta]2
GRMZM2G129879	1.00528	2.61615	34.3629	8.06467e-05	0.011496	DUF581 family protein	.
GRMZM2G125233	1.0044	2.99435	19.7787	0.000819425	0.0355872	Galactose mutarotase-like superfamily protein	.
GRMZM2G117193	1.00094	3.98878	20.1266	0.000765964	0.0345551	ZmGLK6	ATMYR1,MYR1,.
GRMZM6G648159	1.00071	0.1815	14.2644	0.00269203	0.0663218	0	0
GRMZM2G067122	0.999791	3.47588	36.9044	5.82835e-05	0.00943913	Tetratricopeptide repeat (TPR)-like superfamily protein	.
GRMZM2G085467	0.998693	1.28956	23.5942	0.000406738	0.0250135	ZmbHLH146	.
GRMZM5G821167	0.99789	3.87588	38.9479	4.54484e-05	0.00826439	0	0
GRMZM2G077316	0.997253	4.05088	13.7145	0.00307572	0.0710387	AOC1	AOC3
GRMZM2G445478	0.996925	4.4237	87.7943	7.89586e-07	0.00135206	0	.
GRMZM2G113349	0.996346	4.65953	35.3949	7.05302e-05	0.010698	OEC33B	MSP-1,OE33,OEE1,OEE33,PSBO-1,PSBO1
GRMZM2G134064	0.995054	0.794923	12.067	0.00467556	0.0890218	Expressed protein; protein	.
GRMZM2G058568	0.994646	1.84135	15.574	0.00198357	0.0562682	Retrovirus-related Pol polyprotein from transposon TNT 1-94	.
GRMZM2G117984	0.994218	3.62838	25.2049	0.000309799	0.0215271	Succinate dehydrogenase subunit 6 mitochondrial	.
GRMZM2G306376	0.99409	0.496905	12.2248	0.0044857	0.087413	OSJNBa0055C08.12 protein	.
GRMZM6G961377	0.993841	0.214386	16.8457	0.00149633	0.0479406	0	.
GRMZM2G047298	0.993827	2.33771	28.9923	0.000170983	0.0160867	Protein trichome birefringence-like 39	TBL38
GRMZM2G049675	0.993142	1.06929	20.9713	0.000652302	0.0318703	Gibberellin receptor GID1L2	.
GRMZM2G172758	0.992897	3.36543	45.4703	2.1895e-05	0.00573387	Expressed protein; protein	.
GRMZM2G105438	0.992067	3.34981	37.1621	5.64508e-05	0.00925293	Succinate dehydrogenase subunit 6 mitochondrial	.
GRMZM2G062527	0.991349	3.50457	12.8228	0.00384354	0.0806607	GSL1	.
GRMZM2G463415	0.990232	3.20649	20.8401	0.000668592	0.0323144	ENTH/VHS family protein	.
GRMZM5G840610	0.989441	0.378179	20.0475	0.00077775	0.0347761	0	0
GRMZM2G158009	0.988555	2.33199	20.9797	0.000651279	0.0318703	0	.
GRMZM2G144504	0.988134	3.22551	13.2565	0.00344502	0.0756457	Rop guanine nucleotide exchange factor 7	ATROPGEF7,ROPGEF7
GRMZM5G850129	0.987624	1.30464	12.9333	0.0037371	0.0795996	ZmGRF11	AtGRF5,GRF5
GRMZM2G071272	0.986931	3.38182	19.9805	0.000787897	0.0348942	AAA-ATPase	.
GRMZM2G104843	0.986809	1.50381	14.5443	0.0025185	0.0644189	LOX8/TS1	LOX3
GRMZM2G167637	0.986679	4.32941	85.3726	9.14899e-07	0.00143041	PME22	.
GRMZM2G134604	0.986026	3.77196	16.4925	0.00161599	0.0499544	0	0
GRMZM2G136895	0.985908	5.01164	19.3513	0.000891196	0.0370799	Beta-D-xylosidase 4	ATBXL4,XYL4
AC233979.1_FG008	0.985646	2.84874	15.2144	0.00215364	0.0589296	OSJNBa0013K16.16 protein; protein	.
GRMZM5G842019	0.984885	0.479364	15.8327	0.00187091	0.054362	ZmC3H32	.
GRMZM2G086474	0.983338	5.53404	36.9214	5.81602e-05	0.00943913	ZmbHLH134	FMA
GRMZM2G130374	0.982341	1.9314	21.6741	0.000572586	0.0297823	ZmWRKY3	WRKY21
GRMZM2G093992	0.981741	1.73614	20.6307	0.000695583	0.0327354	0	0
GRMZM2G046729	0.981325	2.90737	17.553	0.00128657	0.0445082	Probable inactive receptor kinase	RKL1,RLK902
GRMZM2G053627	0.981203	0.87409	14.9375	0.0022963	0.0612266	0	.
GRMZM2G363429	0.979832	5.15959	11.1788	0.00593947	0.0993469	cytochrome P450 family 722 subfamily A polypeptide 1	CYP722A1
GRMZM2G133966	0.979602	3.81067	70.4695	2.48027e-06	0.00212963	TRPS12	ATTPS1,TPS1
GRMZM2G138527	0.978754	4.30842	22.2839	0.000512533	0.0280712	Fiber protein Fb15	.
GRMZM2G179677	0.977346	5.30383	128.405	1.0234e-07	0.000769336	IDDP1	AtIDD2,IDD2
AC213463.3_FG009	0.976094	3.73324	20.3767	0.000730057	0.0338208	Protein UPSTREAM OF FLC	.
GRMZM2G057247	0.976034	2.41336	21.8931	0.000550116	0.0291935	Formin-like protein 6	ATFH6,FH6
GRMZM2G474194	0.97601	3.62222	53.4112	1.00142e-05	0.00430187	EXPB3	ATEXPB2,ATHEXP BETA 1.4,EXPB2
GRMZM2G014071	0.975669	2.78773	19.8089	0.000814615	0.0355683	Lipase-like PAD4	ATPAD4,PAD4
GRMZM5G853191	0.97436	1.37561	12.5515	0.00412044	0.083748	0	.
GRMZM2G081719	0.97189	1.48191	26.4393	0.000253541	0.0194828	Non-specific phospholipase C6	NPC6
GRMZM2G132212	0.971667	2.86144	29.8884	0.000149803	0.015148	Putative leucine-rich repeat receptor-like protein kinase family protein	.
GRMZM5G850023	0.971604	1.69905	12.5015	0.00417407	0.0841646	0	0
GRMZM2G036464	0.970673	6.1491	26.8234	0.00023854	0.0190504	GLN5	ATGLN1;1,ATGSR1,GLN1;1,GSR 1
GRMZM2G102583	0.96869	2.26964	25.3443	0.000302763	0.0212561	ZmWRKY105	ATWRKY11,WRKY11
GRMZM5G860590	0.965621	0.894268	16.9581	0.00146045	0.0475726	DCD (Development and Cell Death) domain protein	.
GRMZM2G151909	0.965559	2.35401	28.1039	0.000195524	0.0173918	VQ42	.
AC204706.2_FG001	0.964823	1.22751	14.8726	0.00233136	0.0614917	0	0
GRMZM2G078178	0.963782	5.08826	34.1913	8.24892e-05	0.011523	VAN3-binding protein	.
GRMZM2G067624	0.963493	7.42891	88.3126	7.65443e-07	0.00135206	ZmSBP29	SPL4
GRMZM2G117558	0.963142	1.92281	17.4591	0.00131235	0.0447543	0	.
GRMZM2G465595	0.962344	-0.170831	11.5977	0.00529908	0.0936555	ZmC2H25	ATIDD15,SGR5
GRMZM2G112686	0.961989	5.75973	28.6993	0.000178657	0.0164472	GDSL esterase/lipase	.
GRMZM2G442763	0.961898	2.59821	12.7157	0.00395023	0.0819537	0	.
GRMZM2G078781	0.961832	4.77732	23.9372	0.000383416	0.024277	Cyclic nucleotide-gated ion channel 4	ATCNGC4,CNGC4,DND2,HLM1,.
GRMZM2G175134	0.961663	1.4726	12.1974	0.00451799	0.0876814	GST14	ATGSTF10,ATGSTF4,ERD13,GSTF10,"ATGSTF11,ATGSTF6,GSTF11"
GRMZM2G405573	0.961131	2.50497	16.9434	0.00146509	0.0476448	0	0
GRMZM2G028665	0.960399	0.646313	13.1564	0.00353247	0.0767886	Bifunctional nuclease 1	ATBBD1,BBD1,.
GRMZM2G146192	0.960353	3.41602	27.0014	0.000231941	0.0187837	Auxin-induced beta-glucosidase%3B Putative O-Glycosyl hydrolase superfamily protein	ATBXL2,BXL2
GRMZM2G060993	0.958981	3.15923	12.1701	0.0045505	0.0879915	UDP-glycosyltransferase 88A1	UGT88A1
GRMZM2G013546	0.958626	1.81477	18.2249	0.00111859	0.0415637	Expressed protein; protein	.
GRMZM2G391661	0.957592	-0.130002	11.1395	0.00600421	0.0998246	0	0
GRMZM2G054277	0.957347	0.829664	11.9011	0.00488564	0.0904378	ZmNAC63	ANAC041,NAC041
GRMZM2G007324	0.956829	3.0544	19.5504	0.000856878	0.0364352	Lipase-like protein	.
GRMZM2G106921	0.956209	1.68862	11.7816	0.00504379	0.091695	SLAC1	CDI3,OZS1,RCD3,SLAC1
AC196489.3_FG002	0.954573	5.77393	22.6271	0.00048199	0.0272124	RPL12	0
GRMZM2G040278	0.95456	2.85474	16.3261	0.00167621	0.0509633	F-box protein SNE	SLY2
GRMZM2G128454	0.954468	1.61316	15.2394	0.00214124	0.0588118	THA9	.
GRMZM5G860810	0.953619	5.66839	91.7168	6.26673e-07	0.00133665	Probable inactive leucine-rich repeat receptor-like protein kinase	.
GRMZM2G173429	0.950577	2.48641	26.3921	0.000255459	0.0195773	ZmGRAS22	SCL8
GRMZM2G013853	0.948653	0.00650301	12.0126	0.00474332	0.0892666	FIP1[III]-like protein	.
GRMZM2G444075	0.94783	1.95053	15.294	0.00211456	0.0584483	BTB/POZ domain-containing protein	.
GRMZM2G025646	0.947404	2.0589	24.8642	0.000327824	0.0223515	Protein EARLY FLOWERING 4	ELF4-L4
GRMZM2G098319	0.946703	1.62367	12.6349	0.00403289	0.0826863	CYCLOPS	.
GRMZM2G128248	0.946431	0.883849	12.1385	0.00458839	0.0885599	0	0
GRMZM2G350800	0.946274	2.5452	15.963	0.00181704	0.053292	Protein FREE1	.
GRMZM2G056600	0.946215	4.95718	41.0325	3.56302e-05	0.00735582	ZmHB120	ATHB-16,ATHB16,HB16
GRMZM2G031637	0.944327	3.80353	28.4906	0.000184367	0.0167663	Tetratricopeptide repeat (TPR)-like superfamily protein	.
GRMZM2G470467	0.943496	0.407019	12.9423	0.00372855	0.0795996	0	0
GRMZM2G302131	0.943113	5.0826	68.6864	2.82858e-06	0.00216204	0	0
GRMZM2G163749	0.940895	4.20695	24.2982	0.000360549	0.0236012	Subtilisin-like protease SBT1.4	.
GRMZM2G160064	0.93909	3.45357	63.7728	4.12785e-06	0.00275786	Metal ion binding protein	.
GRMZM2G350165	0.936977	3.98293	50.4431	1.32555e-05	0.00472665	ZmbHLH88	LRL1
GRMZM2G099759	0.936493	0.134473	14.6574	0.00245206	0.0634073	0	0
GRMZM2G087186	0.935244	6.65861	41.8455	3.24902e-05	0.00708815	PDC3	0
GRMZM2G373023	0.934695	0.0366676	12.7789	0.00388684	0.081115	0	0
GRMZM2G052869	0.933913	9.17978	27.6061	0.00021107	0.0179892	Metallothionein-like protein 2A	ATMT-1,ATMT-K,MT2A,.
GRMZM2G132154	0.933772	2.89058	19.2268	0.000913471	0.0373501	Serine carboxypeptidase-like 43	scpl42
GRMZM2G074107	0.933648	1.61148	18.2028	0.00112368	0.0416387	DNA binding protein	.
GRMZM2G432642	0.933581	6.78691	31.7286	0.000115205	0.0136533	Leucine-rich repeat receptor-like tyrosine-protein kinase PXC3	.
GRMZM2G135558	0.932866	0.992678	15.1448	0.00218847	0.0595855	0	0
GRMZM2G162737	0.932701	2.91194	39.4892	4.2624e-05	0.00791171	Cytochrome P450 90A1	CBB3,CPD,CYP90,CYP90A,CYP90A1,DWF3
GRMZM5G843555	0.932575	4.20248	24.9719	0.000321993	0.0220354	Probable prolyl 4-hydroxylase 12	.
GRMZM2G442523	0.932386	3.44231	26.1149	0.000267077	0.0197394	Sugar transport protein 5	.
GRMZM2G434541	0.931939	1.18779	12.8623	0.00380514	0.0802276	Glutathione S-transferase GSTU6	ATGSTU15,GSTU15
GRMZM5G839349	0.931577	0.735015	12.7102	0.0039558	0.0819913	ACT domain-containing protein ACR1	ACR1
GRMZM2G446171	0.931186	0.91118	16.8802	0.00148522	0.0478074	Plant UBX domain-containing protein 2	PUX2
GRMZM2G345270	0.931127	0.834563	14.367	0.00262684	0.0655962	0	.
GRMZM2G054224	0.929371	2.27311	14.4862	0.00255342	0.0647432	Probable prolyl 4-hydroxylase 12	.
GRMZM2G008152	0.928844	1.64349	27.7643	0.000205977	0.0177533	0	.
GRMZM2G036427	0.928694	3.2788	30.5223	0.000136665	0.0146969	Fiber protein Fb19	.
GRMZM5G819476	0.928074	1.7814	21.3969	0.000602578	0.0306568	0	0
GRMZM2G035531	0.926668	0.20026	14.8055	0.00236821	0.0619881	VQ54	.
GRMZM2G112530	0.926241	0.797804	11.728	0.00511657	0.0922846	Cytochrome b561 and DOMON domain-containing protein	.
GRMZM2G440785	0.925948	2.93453	43.6212	2.669e-05	0.00623535	UPF0503 protein chloroplastic	.
GRMZM2G138614	0.923468	1.65547	17.7161	0.00124324	0.0439681	0	0
GRMZM5G878725	0.922433	3.10762	39.704	4.156e-05	0.00786552	0	0
GRMZM2G443560	0.922282	0.941836	20.6339	0.000695159	0.0327354	0	.
GRMZM2G151992	0.921867	4.35465	14.1548	0.00276379	0.0670766	Catalytic/ hydrolase	.
GRMZM2G162295	0.920729	2.26547	20.4376	0.000721609	0.0336316	Tetraspanin-2	TET2
AC211652.4_FG001	0.920264	1.37837	22.9184	0.000457723	0.0266568	CRP7 - Cysteine-rich family protein precursor expressed	.
GRMZM2G023291	0.919649	5.59203	21.7168	0.000568117	0.0296837	ZmHB124	0
GRMZM5G892592	0.919426	0.826432	20.6322	0.000695379	0.0327354	0	0
GRMZM2G030762	0.918287	5.19618	17.5636	0.00128372	0.0444988	ZmbHLH55	.
GRMZM2G429982	0.9181	4.6749	24.7728	0.000332865	0.0225516	Osmotin-like protein	.
GRMZM5G869971	0.916561	1.18518	20.7969	0.000674058	0.0323765	L-type lectin-domain containing receptor kinase IX.1	.
GRMZM2G143187	0.915757	2.57833	37.4045	5.47883e-05	0.00916521	UDP-galactose/UDP-glucose transporter 4	.
GRMZM5G887068	0.91565	3.77189	20.216	0.000752901	0.0343495	Universal stress protein family protein	.
GRMZM2G133660	0.914642	1.4309	11.527	0.00540115	0.0948409	0	.
GRMZM2G109869	0.913468	1.85504	27.9669	0.000199664	0.0174483	ZmGRAS52	SCL8
GRMZM2G138074	0.909805	1.48019	15.0485	0.00223783	0.0602835	Cytochrome P450 98A3	CYP98A3
GRMZM2G006894	0.909736	2.85008	19.2565	0.000908091	0.0373501	MHA4	AHA2,HA2,PMA2
GRMZM2G017474	0.90864	0.151084	12.4041	0.00428079	0.0853848	0	0
GRMZM2G011590	0.907737	1.63145	19.7796	0.00081927	0.0355872	Protein NRT1/ PTR FAMILY 5.10	.
GRMZM2G167212	0.906627	2.20074	22.4562	0.000496922	0.0275702	0	.
GRMZM2G392101	0.906503	2.74946	16.691	0.00154742	0.0488314	ZmRR2	ARR6
GRMZM2G098904	0.905748	3.77595	30.5476	0.000136169	0.0146824	ZmbZIP104	ATBZIP9,BZIP9,BZO2H2
GRMZM2G052667	0.905696	5.3787	31.0948	0.000125945	0.0143408	ZmEREB102	HRE1
GRMZM2G337191	0.904613	3.10255	24.7152	0.000336087	0.0226942	oligopeptide transporter-like protein	.
GRMZM2G426415	0.902821	0.589084	12.1118	0.00462079	0.0886963	Hydroquinone glucosyltransferase	GT72B1,UGT72B1
GRMZM2G134308	0.902642	0.609531	12.0158	0.00473932	0.0892356	Probable beta-14-xylosyltransferase IRX10L	GUT1
GRMZM2G408020	0.902146	1.66532	16.1459	0.00174441	0.0521649	0	0
GRMZM2G021149	0.901644	4.27919	20.1158	0.00076756	0.0345551	Small nuclear ribonucleoprotein-associated protein	.
GRMZM2G143640	0.901589	1.65707	24.4882	0.000349154	0.02323	ZmMYBR55	.
GRMZM6G781015	0.901002	3.16943	28.5424	0.00018293	0.0166729	Phospholipase A2-alpha	ATSPLA2-ALPHA,PLA2-ALPHA,.
GRMZM2G113863	0.900761	4.25298	61.6535	4.89662e-06	0.00295517	Copper chaperone	.
AC205725.3_FG011	0.897681	2.73219	17.654	0.00125954	0.0442647	0	0
GRMZM2G108318	0.896518	0.0478392	11.2431	0.00583545	0.0987556	Glycylpeptide N-tetradecanoyltransferase	ATNMT1,NMT1
GRMZM2G007404	0.896358	1.91383	25.2881	0.000305576	0.0213798	UDP-glucuronic acid decarboxylase 4	ATUXS2,AUD1,UXS2,UXS4
GRMZM2G149375	0.895039	2.15789	22.4079	0.000501242	0.0276479	0	0
GRMZM2G155281	0.89488	8.41381	52.6311	1.07663e-05	0.00442086	MDE1	.
GRMZM2G113002	0.893707	3.26267	47.0169	1.86447e-05	0.00545257	Putative E3 ubiquitin-protein ligase XBAT31	XBAT31
GRMZM2G071349	0.893345	1.64374	20.7147	0.000684598	0.0324725	0	0
GRMZM5G843302	0.893329	4.32935	31.4867	0.000119173	0.0139684	Putative glycerol-3-phosphate transporter 1	ATPS3,PS3
GRMZM2G110968	0.889964	0.352738	13.5915	0.0031701	0.0721828	root-specific kinase 1	.
GRMZM2G150256	0.889817	3.05591	48.2179	1.6506e-05	0.00511635	MIR2	RD21,RD21A,.
GRMZM2G158163	0.889432	1.7715	18.3153	0.00109802	0.0411376	adrenodoxin reductase1	.
GRMZM2G127350	0.889428	7.10453	21.881	0.000551328	0.0292197	Putative aminotransferase class III superfamily protein	PYD4
GRMZM2G151620	0.888797	1.67421	12.7364	0.00392937	0.0817027	0	0
GRMZM2G065394	0.888704	3.71677	24.7996	0.000331374	0.0225124	IQ-domain 33	iqd33
GRMZM5G838420	0.888407	2.06323	25.8369	0.000279352	0.0202181	0	.
GRMZM2G011526	0.886011	4.65651	31.8152	0.000113823	0.0135289	Probable LRR receptor-like serine/threonine-protein kinase	.
GRMZM2G150714	0.885346	3.73764	31.6619	0.000116284	0.0137411	Protein kinase superfamily protein	.
GRMZM2G060811	0.88532	2.45337	35.8378	6.66489e-05	0.0102722	0	.
GRMZM2G180254	0.88498	2.49382	14.5464	0.00251719	0.0644189	0	HRT,RCY1,RPP8
GRMZM2G025182	0.883512	2.73146	39.7793	4.11946e-05	0.00786552	PME20	.
AC202915.3_FG002	0.88268	4.47057	15.0773	0.00222291	0.0600807	Phosphoglycerate mutase-like protein AT74H	.
GRMZM2G119583	0.882606	4.04825	26.6634	0.000244662	0.0192279	acetylornithine aminotransferase, mitochondrial	WIN1
GRMZM2G029912	0.881474	5.49118	39.6561	4.17947e-05	0.00786552	CER2	CER3,FLP1,WAX2,YRE
GRMZM2G146809	0.880667	3.31117	26.5893	0.000247554	0.0192279	Low-molecular-weight cysteine-rich protein LCR70	LCR70,PDF2.1
GRMZM2G041258	0.879436	5.91919	44.2088	2.5044e-05	0.00609604	DUF538 family protein	.
GRMZM2G055404	0.878011	1.62209	13.8392	0.00298335	0.0699786	VQ18	.
GRMZM2G174855	0.878002	3.87743	27.4861	0.000215031	0.0180621	Probable xyloglucan endotransglucosylase/hydrolase protein 8	XTH8
GRMZM2G134708	0.876909	1.52162	14.4883	0.00255211	0.0647432	Monodehydroascorbate reductase 1 peroxisomal	ATMDAR1,MDAR1
AC225564.3_FG004	0.875794	1.13358	20.0728	0.000773951	0.0346488	0	0
GRMZM2G358386	0.875208	3.82935	40.7212	3.69259e-05	0.00751817	0	.
GRMZM2G420786	0.874214	1.00819	17.7199	0.00124224	0.0439681	Probable carboxylesterase 2	.
GRMZM2G462212	0.874137	1.20902	12.2205	0.00449067	0.0874167	0	0
GRMZM2G151407	0.873938	5.16525	28.4023	0.000186847	0.0169539	ZmWRKY52	ATWRKY2,WRKY2
GRMZM5G828987	0.8737	3.4838	14.5739	0.00250087	0.0642202	Beta-glucosidase 11	BGLU40
GRMZM2G120410	0.872415	0.994037	15.4858	0.00202378	0.0571694	Serine/threonine-protein phosphatase BSL3	BSL3
GRMZM2G076798	0.869981	1.46026	13.4759	0.00326198	0.0731383	0	.
GRMZM2G702579	0.868816	3.13207	27.9412	0.000200452	0.0174483	argonaute1b	.
GRMZM2G151955	0.867915	5.31596	33.9454	8.52147e-05	0.0116241	Probable LRR receptor-like serine/threonine-protein kinase	.
GRMZM2G131749	0.866843	4.44522	30.8723	0.000129989	0.0144462	LRR receptor-like serine/threonine-protein kinase GSO1	GSO1
GRMZM2G466532	0.866006	2.4707	22.155	0.000524587	0.028357	ZmCLE2-1	.
GRMZM2G053338	0.863784	2.80851	13.263	0.00343937	0.0756457	ZmGH3.8	AUR3,BRU6,GH3-2,GH3.2,YDK1
GRMZM5G847000	0.863258	2.43547	17.9226	0.00119078	0.0428736	0	0
GRMZM5G873964	0.862674	1.59164	13.9935	0.00287359	0.0687127	Expressed protein; protein	.
GRMZM2G417008	0.86247	1.94939	20.7467	0.000680475	0.0323765	0	.
GRMZM2G051689	0.862259	3.87802	44.9686	2.30884e-05	0.0058659	Sec14p-like phosphatidylinositol transfer family protein	.
GRMZM2G136081	0.861774	3.60438	38.8341	4.60702e-05	0.00826439	Plant-specific domain TIGR01615 family protein	.
GRMZM2G067235	0.860289	1.62491	11.635	0.00524609	0.0930832	DUF868 family protein	.
AC233953.1_FG004	0.85952	1.57339	12.0046	0.00475334	0.0892898	Putative transmembrane protein kinase family protein	.
GRMZM2G071620	0.859441	5.88308	13.5272	0.00322082	0.0727033	ZmMADS31/AGL3	AGL4,SEP2
GRMZM2G075502	0.858111	5.96008	27.2214	0.000224082	0.0185141	Heavy metal transport/detoxification superfamily protein	.
GRMZM2G051750	0.857577	2.69105	11.1853	0.00592893	0.0993228	0	.
AC209858.4_FG004	0.856091	2.71256	15.9632	0.00181695	0.053292	HAGTF1	.
GRMZM6G663759	0.855009	1.0295	17.0983	0.00141712	0.04672	Zinc finger CCCH domain-containing protein 37	HUA1
GRMZM2G145123	0.85436	1.19618	15.9362	0.00182797	0.0535113	RING/U-box superfamily protein	.
AC211164.5_FG004	0.854083	0.924368	14.2277	0.00271581	0.0665448	Peroxidase 55	RHS19
GRMZM2G036134	0.853899	4.85297	25.139	0.000313196	0.0216462	Eukaryotic aspartyl protease family protein	.
GRMZM2G113668	0.853203	3.26059	23.2297	0.000433361	0.026098	Probable carbohydrate esterase	.
GRMZM2G139250	0.851843	3.89454	36.2439	6.33086e-05	0.0100136	Protein trichome birefringence-like 32	TBL32
GRMZM2G155593	0.851419	6.2893	34.8781	7.53985e-05	0.0110648	SNRKII7	ASK1,SNRK2-4,SNRK2.4,SRK2A,"SNRK2-10,SNRK2.10,SRK2B"
GRMZM2G067022	0.85121	2.8004	11.9315	0.0048463	0.0900179	AIC4	LAX1
GRMZM5G809184	0.850725	2.68412	17.9184	0.00119181	0.0428736	VPS28-like protein	VPS28-1,VPS28-2
GRMZM2G014914	0.850305	7.63567	24.5127	0.000347713	0.0232094	PIP2E	PIP2,PIP2;1,PIP2A,"PIP2;2,PIP2B"
GRMZM2G088874	0.849213	0.941863	12.3367	0.0043565	0.086134	0	.
GRMZM2G315848	0.848813	4.66231	46.629	1.94036e-05	0.00551692	PAP23	ATPAP24,PAP24,"ATPAP27,PAP27",.
GRMZM2G045690	0.848241	1.88464	16.2075	0.00172076	0.0516012	Fb27	.
GRMZM2G159953	0.84792	4.15519	27.7505	0.000206415	0.0177533	Probable L-type lectin-domain containing receptor kinase S.7	.
GRMZM5G835629	0.846921	7.90378	15.0256	0.00224976	0.0605628	Protein kinase superfamily protein	.
GRMZM2G106515	0.846045	3.37516	22.6718	0.000478172	0.0272124	0	0
GRMZM2G171716	0.846031	3.14201	37.2224	5.60319e-05	0.00925293	0	.
GRMZM5G811593	0.845846	1.72748	13.2301	0.00346784	0.0759283	Peptide transporter PTR2	ATPTR2,ATPTR2-B,NTR1,PTR2,PTR2-B,.
GRMZM2G046458	0.84578	3.49932	22.6807	0.00047741	0.0272124	0	.
GRMZM2G161988	0.844912	1.23231	11.9188	0.00486266	0.0902177	0	.
GRMZM2G057262	0.844334	0.739233	11.4892	0.00545679	0.0953268	Putative RING zinc finger domain superfamily protein%3B S-ribonuclease binding protein SBP1	.
GRMZM2G007835	0.842945	2.61757	15.3545	0.00208542	0.0581428	0	.
GRMZM2G168382	0.841671	5.23882	25.6561	0.000287689	0.0205961	Cytochrome P450 71D7	CYP71B37
GRMZM6G056015	0.8407	2.3391	11.7717	0.00505715	0.0917737	Bidirectional sugar transporter SWEET2	.
GRMZM2G087662	0.840224	0.834312	12.0092	0.00474761	0.0892898	0	.
GRMZM2G134389	0.839715	5.83153	57.8878	6.71759e-06	0.00367526	Probable tyrosine-protein phosphatase	.
GRMZM5G806833	0.839605	2.75195	27.1787	0.000225583	0.0185651	Squamosa promoter-binding-like protein 6	.
GRMZM2G105335	0.838115	5.17142	12.2536	0.00445202	0.0870488	ZmGRF10	AtGRF5,GRF5
GRMZM2G339435	0.834217	4.69173	22.7329	0.000473004	0.0272124	0	.
GRMZM2G440543	0.833743	1.62212	17.7103	0.00124475	0.0439681	F-box protein GID2	SLY2
GRMZM2G131262	0.833048	2.34195	20.3676	0.000731328	0.0338208	PLASMODESMATA CALLOSE-BINDING PROTEIN 2	PDCB3
GRMZM2G031528	0.832675	3.84458	13.6457	0.00312811	0.0715575	Heavy metal transport/detoxification superfamily protein	.
GRMZM2G053503	0.83248	4.18275	65.5831	3.58111e-06	0.00250987	ZmEREB148	HRE2
GRMZM2G464464	0.831079	4.35812	19.2596	0.000907546	0.0373501	0	0
GRMZM2G014770	0.830746	1.18998	11.3214	0.00571179	0.097809	Transferase%2C transferring glycosyl groups	GAUT15
GRMZM2G098346	0.829582	5.85059	50.5727	1.30905e-05	0.00470912	ADH2	ADH,ADH1,ATADH,ATADH1
AC219190.3_FG002	0.829233	1.78449	18.8564	0.000983692	0.0386435	Expansin-A20	ATEXP20,ATEXPA20,ATHEXP ALPHA 1.23,EXP20,EXPA20
GRMZM2G002391	0.82901	4.21935	56.6956	7.45178e-06	0.00378269	Equilibrative nucleotide transporter 1	ENT1,ENT1AT
AC195331.3_FG008	0.82864	2.19152	27.2317	0.000223721	0.0185141	0	.
GRMZM2G012224	0.828468	7.77689	40.2358	3.90574e-05	0.00768256	0	.
GRMZM2G333337	0.828396	6.28445	18.9551	0.000964384	0.0383083	0	0
GRMZM2G146688	0.828273	3.14529	13.3861	0.00333548	0.0742945	ZmEREB41	ANT,CKC,CKC1,DRG
GRMZM2G096695	0.828272	5.63257	18.8358	0.000987789	0.0386435	RmlC-like cupins superfamily protein	.
AC234156.1_FG005	0.828079	4.78112	43.7135	2.64233e-05	0.00623535	Fasciclin-like arabinogalactan protein 7	FLA7
GRMZM2G133394	0.826783	2.44724	31.3566	0.000121372	0.014027	Eukaryotic aspartyl protease family protein	.
GRMZM2G013248	0.826425	1.91657	18.69	0.0010173	0.0392656	0	0
GRMZM2G040359	0.825685	4.99076	13.2861	0.00341963	0.0753844	GDSL-like Lipase/Acylhydrolase superfamily protein	.
GRMZM2G120304	0.825053	6.23067	11.2488	0.0058264	0.0987556	hydroxyproline-rich glycoprotein family protein	.
GRMZM2G433579	0.824397	2.58226	29.8404	0.000150857	0.0151649	Wall-associated receptor kinase-like 14	.
GRMZM2G161348	0.824086	1.68802	13.7449	0.00305293	0.0707405	0	0
GRMZM2G038839	0.823981	0.29083	13.2454	0.00345454	0.0757427	Receptor-like kinase-like	.
GRMZM2G178497	0.823712	3.47506	20.9579	0.000653941	0.031912	0	.
GRMZM5G819538	0.82281	0.960673	14.4825	0.00255563	0.0647432	0	0
GRMZM2G016178	0.821461	2.22919	19.6572	0.000839118	0.0360192	0	0
GRMZM2G084498	0.819517	1.05106	12.7415	0.00392418	0.081662	0	.
GRMZM2G159996	0.817685	5.0377	19.6845	0.000834641	0.0359554	COL16	.
GRMZM2G040890	0.81753	3.19912	14.7599	0.00239369	0.062333	Protein SUPPRESSOR OF MAX2 1	.
GRMZM2G010235	0.815917	1.94125	23.4553	0.000416649	0.0253925	LITAF-domain-containing protein	.
GRMZM2G164020	0.815554	7.95395	27.4811	0.0002152	0.0180621	HON110	.
GRMZM2G139815	0.814899	2.53019	17.0122	0.00144357	0.0471333	ZmWRKY37	ATWRKY30,WRKY30,.
GRMZM2G071021	0.813531	5.89737	32.4253	0.000104613	0.0129839	ALDH3	ALDH1A,ALDH2C4,REF1
GRMZM2G130002	0.813513	6.13232	55.0946	8.59068e-06	0.00385623	Zinc finger (C3HC4-type RING finger) family protein	.
GRMZM2G096228	0.812838	2.4419	13.5663	0.00318986	0.0724171	Caltractin	ATCEN2,CEN1,CEN2,CEN2
GRMZM2G015219	0.811797	5.94507	27.4721	0.000215501	0.0180621	no pollen germination related 1	NPGR1
GRMZM2G165198	0.811617	2.99258	25.5383	0.000293281	0.0208061	0	0
GRMZM2G417835	0.811509	2.69945	20.2311	0.000750705	0.0343495	VQ1	SIB1
GRMZM2G445169	0.811417	3.47411	14.5205	0.00253271	0.0646672	Expansin-A6	ATEXP3,ATEXPA3,ATHEXP ALPHA 1.9,EXP3,"ATEXP4,ATEXPA4,ATHEXP ALPHA 1.6,EXPA4"
GRMZM2G005552	0.811409	2.86073	23.7267	0.000397537	0.0247093	Legumin-like protein%3B Putative rmlC-like cupins superfamily protein	.
GRMZM2G401308	0.811077	9.16977	32.4856	0.000103752	0.012977	HIS1A	.
GRMZM2G365961	0.808045	1.22418	11.1679	0.0059574	0.099447	ARODH3	arogenate dehydrogenase3
GRMZM2G420801	0.807811	2.03755	11.3996	0.00559115	0.0965908	ZmETR2	EIN4
GRMZM2G084014	0.806443	1.7148	19.84	0.000809692	0.0354295	Zinc finger protein	NTT,WIP2
GRMZM2G106445	0.805435	4.27457	23.8248	0.00039088	0.0244075	Wound-responsive family protein	.
AC233979.1_FG006	0.804488	3.6986	11.2713	0.00579062	0.0985302	0	.
GRMZM2G149178	0.803665	6.47484	27.0361	0.00023068	0.0187837	Histone H4	.
GRMZM2G099382	0.80308	4.7328	90.8855	6.57637e-07	0.00133665	Tonoplast dicarboxylate transporter	ATSDAT,ATTDT,TDT
GRMZM5G859220	0.801854	2.26127	21.3681	0.000605808	0.0307006	0	0
GRMZM2G320506	0.801765	1.42637	12.1122	0.0046203	0.0886963	CDPK10	ATCPK1,CPK1
GRMZM5G831519	0.800101	4.00283	27.4989	0.000214605	0.0180621	PRA1 family protein B4	PRA1.B4
GRMZM2G047002	0.799309	5.44592	34.8813	7.53663e-05	0.0110648	Tetratricopeptide repeat (TPR)-like superfamily protein	.
GRMZM2G160069	0.798586	3.53624	18.7096	0.00101328	0.0392285	Inositol transporter 4	ATINT4,INT4
GRMZM2G157429	0.798505	2.3177	20.6588	0.00069188	0.0327034	0	0
GRMZM2G090435	0.797728	5.6693	14.7669	0.00238978	0.0622975	Protein FAF-like chloroplastic	.
GRMZM2G147051	0.797709	6.13255	30.0306	0.000146732	0.0150575	Protein kinase superfamily protein	.
GRMZM2G340065	0.79759	5.41187	23.9933	0.000379752	0.0241202	CCP6	.
GRMZM2G151519	0.797314	1.60387	15.4567	0.00203721	0.0573893	ZmZIM35	JAZ4,TIFY6A
GRMZM2G135091	0.796898	3.3794	15.9787	0.00181065	0.0532583	PPCK2	ATPPCK1,PPCK1
GRMZM2G086637	0.796676	6.40754	28.5709	0.000182145	0.0166386	Patellin-5%3B Putative patellin family protein isoform 1%3B Putative patellin family protein isoform 2	.
GRMZM5G847982	0.796252	1.7233	18.8462	0.000985717	0.0386435	AT5g56980/MHM17_10	.
GRMZM2G132556	0.795918	0.386487	13.3143	0.0033956	0.0751803	0	0
GRMZM5G887276	0.79579	2.09867	12.8389	0.00382786	0.0804148	ZmGLK48	.
GRMZM2G082249	0.794574	0.606115	13.7394	0.00305705	0.0707682	UDP-glycosyltransferase 92A1	.
GRMZM2G046474	0.793804	3.32878	19.6324	0.000843207	0.0360425	BTB/POZ domain-containing protein	.
GRMZM2G412601	0.793319	5.10779	27.152	0.000226526	0.0185651	CBL-interacting serine/threonine-protein kinase 6	ATCIPK6,CIPK6,SIP3,SNRK3.14
GRMZM2G064840	0.792026	3.07098	26.0897	0.000268163	0.0197837	0	0
GRMZM2G039891	0.791743	2.18743	19.4203	0.000879117	0.0368413	0	0
GRMZM2G171807	0.788469	2.54848	14.103	0.00279852	0.0676943	LEAF RUST 10 DISEASE-RESISTANCE LOCUS RECEPTOR-LIKE PROTEIN KINASE-like 1.1	.
GRMZM2G001304	0.787713	5.57728	92.7949	5.89022e-07	0.00133665	0	0
GRMZM2G096600	0.787359	1.62151	12.2191	0.00449234	0.0874167	cpp8	0
GRMZM2G003424	0.787293	6.78025	35.1225	7.30486e-05	0.010877	ZmC3H45	.
GRMZM2G354373	0.786487	3.90189	29.4139	0.000160609	0.0156941	Putative subtilase family protein	.
GRMZM5G893343	0.785351	3.48503	19.2105	0.000916435	0.0373568	Triphosphate tunel metalloenzyme 3	.
GRMZM2G171387	0.784899	6.82544	22.8785	0.000460961	0.0268069	Histone H3	.
GRMZM2G417125	0.784526	1.58211	17.4684	0.00130977	0.0447543	RING/U-box superfamily protein	ATCRT1
GRMZM2G366607	0.784014	3.29808	19.7948	0.000816857	0.0355872	PAP26	ATPAP16,PAP16
GRMZM2G304745	0.78359	3.61	52.1098	1.13058e-05	0.00442086	Probable LRR receptor-like serine/threonine-protein kinase	.
AC208341.4_FG005	0.783478	2.6367	14.7018	0.00242656	0.0629884	Pleckstrin homology domain-containing protein 1	.
GRMZM2G476685	0.781503	3.69016	36.7417	5.9477e-05	0.00955628	Cyclin-D1-1	ATCYCD1;1,CYCD1;1
GRMZM2G120971	0.778694	3.6466	45.7218	2.13238e-05	0.00570272	Probable mediator of RNA polymerase II transcription subunit 26b	.
GRMZM5G818186	0.778573	3.00438	18.5304	0.0010508	0.0399275	Probable 3-hydroxyisobutyrate dehydrogenase-like 1 mitochondrial	.
GRMZM2G077259	0.7783	1.82864	18.0232	0.00116617	0.0424095	Rapid alkalinization factor 1	RALFL33
AC216870.3_FG005	0.777665	2.00867	13.7542	0.00304598	0.0706327	no vein-like	.
GRMZM2G030223	0.777256	3.9327	46.1601	2.03697e-05	0.00558783	Patatin-like protein 3	PLA IIIA,PLP7
GRMZM2G176486	0.775081	2.82587	20.7821	0.000675941	0.0323765	Histone H3 K4-specific methyltransferase SET7/9 family protein	.
GRMZM2G024267	0.774511	2.72312	23.2557	0.000431396	0.0260956	0	.
GRMZM2G090718	0.772644	1.59113	11.6178	0.00527036	0.0933102	0	0
GRMZM2G155232	0.771346	4.04478	18.2873	0.00110434	0.0411847	Serine carboxypeptidase-like 27	SCPL27,scpl26
GRMZM2G125557	0.770711	4.49245	25.026	0.000319115	0.0219493	Dormancy-associated protein homolog 3	.
GRMZM2G369931	0.770318	3.87299	19.4838	0.000868177	0.0366474	Pentatricopeptide repeat-containing protein mitochondrial	.
GRMZM2G068398	0.768819	3.22537	20.3875	0.000728547	0.0338208	ZmBAM3a	BAM1
GRMZM2G094639	0.767525	7.35954	12.6447	0.00402275	0.0826746	extensin-like protein	.
GRMZM2G148387	0.76711	2.60892	16.3669	0.00166119	0.050668	Grx_C2.1-glutaredoxin subgroup I	.
GRMZM2G373859	0.766216	3.93002	12.5265	0.00414715	0.0840018	GDU1	ATGDU3,GDU3,LSB1
GRMZM2G010474	0.765928	0.86588	12.0918	0.00464515	0.0887058	Protein MIZU-KUSSEI 1	.
GRMZM2G152819	0.765508	0.93995	12.3915	0.00429475	0.0855372	0	0
GRMZM2G112284	0.764412	2.14239	20.7726	0.000677155	0.0323765	Tetratricopeptide repeat (TPR)-like superfamily protein	.
GRMZM2G051422	0.764342	0.92045	12.6881	0.00397828	0.0822151	0	0
GRMZM2G089873	0.764252	3.07977	29.9027	0.000149489	0.015148	Heavy metal-associated isoprenylated plant protein 3	.
GRMZM2G145133	0.76364	4.04531	24.9038	0.000325666	0.0222493	0	.
GRMZM2G060760	0.763624	1.44211	14.9282	0.0023013	0.0612539	Esterase PIR7B	ATMES17,MES17
GRMZM2G161380	0.76354	3.30122	13.9291	0.00291878	0.0690217	Protein kinase superfamily protein	.
GRMZM2G148769	0.762191	5.59654	48.2403	1.64689e-05	0.00511635	6-phosphogluconolactonase	EMB2024,PGL3
GRMZM2G125821	0.760257	1.3863	13.5087	0.0032356	0.0727876	0	0
GRMZM2G050268	0.758936	3.85245	24.4215	0.000353101	0.0232634	Protein POLLENLESS 3-LIKE 2	.
GRMZM2G105302	0.75816	1.61951	16.206	0.00172131	0.0516012	0	.
GRMZM5G819523	0.757702	3.30503	22.6062	0.000483785	0.0272322	Glutaredoxin family protein	.
GRMZM2G103546	0.75674	2.51999	25.2258	0.000308736	0.021498	ALDH25	ALDH3H1,ALDH4
GRMZM2G074496	0.753955	3.09281	13.15	0.00353823	0.0768728	0	ZAR1
GRMZM2G073860	0.75333	1.63462	18.9405	0.000967221	0.0383083	PAP7	ATPAP10,PAP10
GRMZM5G806387	0.75327	3.26685	22.6445	0.0004805	0.0272124	GL14	.
GRMZM2G055193	0.752395	1.79324	14.4498	0.00257559	0.0651916	0	0
GRMZM2G118825	0.751036	1.08409	12.2053	0.00450865	0.0876083	Tetratricopeptide repeat (TPR)-like superfamily protein	.
GRMZM2G568431	0.750527	1.24501	16.0523	0.00178113	0.0528876	0	0
GRMZM2G127798	0.749891	6.85191	39.7656	4.12609e-05	0.00786552	6-phosphogluconate dehydrogenase1	.
GRMZM2G099319	0.749878	1.38526	12.324	0.00437095	0.0863339	ZmHB84	BLH6
GRMZM2G113158	0.748947	3.30531	24.1094	0.000372304	0.0238905	G-type lectin S-receptor-like serine/threonine-protein kinase	.
GRMZM2G069525	0.747227	3.864	25.8331	0.000279522	0.0202181	ZmGLK37	.
GRMZM2G063747	0.747053	2.36509	15.3375	0.00209356	0.0582102	0	.
GRMZM2G128651	0.745502	5.22383	22.5997	0.000484351	0.0272322	Phosphoglycerate mutase-like protein	.
GRMZM2G144172	0.745337	2.65318	19.3352	0.000894045	0.0370846	ZmDOF33	0
GRMZM2G020805	0.744763	2.0098	12.0554	0.00469	0.0890843	ZmTCP43	TCP2
AC177837.3_FG007	0.744051	1.24541	12.6962	0.00396999	0.082211	0	0
GRMZM2G158911	0.743941	4.44603	26.1758	0.000264473	0.0197394	0	0
GRMZM2G152891	0.743347	3.34036	18.8167	0.000991607	0.0386435	CAL3	ACAM-2,CAM5
GRMZM2G098423	0.743147	2.36809	15.7238	0.00191738	0.0550513	D-3-phosphoglycerate dehydrogenase 2 chloroplastic	EDA9
GRMZM2G149330	0.742919	1.87825	13.8697	0.00296129	0.0695817	0	.
GRMZM2G104269	0.741793	4.21953	52.9985	1.04041e-05	0.00440551	CYS6	ACS1,ATCS-B,CPACS1,OASB,"ATCS-C,OASC"
GRMZM2G129304	0.741654	2.71916	12.7889	0.00387695	0.080987	ACT domain-containing protein ACR4	ACR4
GRMZM2G083477	0.741191	0.678122	11.2385	0.00584289	0.0987993	DUF1639 family protein	.
GRMZM2G071907	0.741187	3.43147	17.2662	0.0013672	0.0460454	ZmWRKY50	ATWRKY11,WRKY11,.
GRMZM2G117439	0.740846	4.63067	22.4812	0.000494707	0.0275702	DUF538 family protein	.
GRMZM2G340286	0.74063	0.556179	11.1666	0.00595948	0.099447	0	.
GRMZM2G094579	0.740561	1.42566	12.9595	0.00371241	0.0794261	Glycosyltransferase family 61 protein	.
GRMZM2G118355	0.740432	7.21199	19.2226	0.000914228	0.0373501	Histone H3	.
GRMZM2G128358	0.74037	1.88557	16.6535	0.00156011	0.0490097	Nuclear transport factor 2 (NTF2) family protein	.
GRMZM2G013957	0.740173	5.25612	20.1984	0.00075544	0.0343882	cAMP-regulated phosphoprotein 19-related protein	.
GRMZM2G393272	0.740065	1.82944	19.2348	0.000912022	0.0373501	F-box protein MAX2	MAX2,ORE9,PPS
GRMZM2G161154	0.738486	7.09635	11.1782	0.00594045	0.0993469	Metallothionein-like protein type 2	ATMT-1,ATMT-K,MT2A
GRMZM2G026881	0.737387	3.28358	20.8666	0.000665265	0.0321941	Protein IRX15-LIKE	.
GRMZM2G015886	0.736854	6.1255	24.7048	0.00033667	0.0226959	CSLD1	ATCSLD5,CSLD5,SOS6
GRMZM2G181354	0.736464	1.80577	12.6187	0.00404973	0.0828754	Tetraspanin-2	TET2
GRMZM2G434098	0.735975	2.71195	20.3193	0.000738122	0.033921	ZmOFP14	.
GRMZM2G173280	0.735694	2.00823	11.2604	0.00580784	0.0986764	Remorin family protein	.
GRMZM2G168304	0.735636	1.93899	13.8515	0.0029744	0.0698091	ZmKCS17	CER6,CUT1,G2,KCS6,POP1
GRMZM2G082222	0.735011	3.08457	14.7816	0.00238153	0.0622101	0	.
GRMZM2G032008	0.734868	0.909962	11.5775	0.005328	0.0938809	0	0
GRMZM2G075255	0.734687	7.89207	21.0819	0.000638934	0.0316683	CER1	CER1
GRMZM5G854473	0.73435	5.38972	22.3647	0.000505146	0.0277489	Protein BOLA2	.
GRMZM2G134476	0.734021	2.50112	16.6413	0.00156425	0.0490493	Chaperone DnaJ-domain superfamily protein	.
GRMZM2G013201	0.732612	3.11457	21.6642	0.000573625	0.0297823	SOUL heme-binding family protein	.
GRMZM2G175782	0.73221	6.07474	46.065	2.05724e-05	0.00558783	protein; Ternary complex factor MIP1-like	.
GRMZM2G030173	0.729875	3.4463	26.2511	0.000261292	0.0197055	Xyloglucan endotransglucosylase/hydrolase protein 5	EXGT-A1,EXT,XTH4
GRMZM2G159849	0.729795	2.36114	14.9435	0.00229312	0.0612266	Peroxisome biogenesis protein 7	ATPEX7,PEX7
GRMZM2G100020	0.728374	3.81589	23.0492	0.000447297	0.0263724	Protein BREVIS RADIX	ATBRXL1,BRXL1,"BRX,NLM9"
GRMZM2G024973	0.727481	4.39287	35.5555	6.90928e-05	0.0105587	ZmGRAS44/D9	RGA,RGA1
GRMZM2G146225	0.727316	4.01949	23.1097	0.000442565	0.0263504	HMG-Y-related protein A	HMGA
GRMZM2G411333	0.726571	4.36919	17.0401	0.00143492	0.0469544	Eukaryotic aspartyl protease family protein	.
AC205471.4_FG008	0.726542	2.91788	20.8264	0.000670319	0.0323144	receptor like protein 29	AtRLP29,RLP29
GRMZM2G138103	0.725188	4.59478	28.7705	0.000176755	0.0164043	Ubiquitin-fold modifier-conjugating enzyme 1	.
GRMZM2G055561	0.725113	1.8229	18.0818	0.00115211	0.0421556	0	0
GRMZM5G830695	0.724749	6.4545	20.0243	0.00078124	0.0348485	MRPA7	.
GRMZM2G136158	0.724542	2.37525	12.0974	0.00463829	0.0886963	Peroxidase 24	.
GRMZM2G068575	0.724399	4.98849	21.4515	0.000596527	0.0304633	F1N21.17	.
GRMZM2G122076	0.724183	5.28977	23.9052	0.000385525	0.024317	ZmHB7	ATHB-1,ATHB1,HAT5,HB-1,HD-ZIP-1
GRMZM2G003762	0.724159	7.13065	28.8962	0.000173456	0.0162022	ALP1	AILP1,ATAILP1
GRMZM2G342243	0.723143	1.97808	19.6352	0.000842728	0.0360425	Late embryogenesis abundant protein group 2	.
GRMZM2G147862	0.722915	0.877286	12.6007	0.00406853	0.0831083	PRA1 family protein G2	PRA1.E
GRMZM2G393671	0.722314	4.66777	22.2704	0.000513776	0.0280712	Stress-response A/B barrel domain-containing protein UP3	.
GRMZM2G181153	0.720667	5.99295	14.3479	0.00263886	0.0657288	Histone H4	.
GRMZM2G061734	0.715875	3.05364	24.4221	0.000353065	0.0232634	ZmSBP5	.
GRMZM2G130800	0.71517	4.34975	28.624	0.000180693	0.0165431	Glycosyltransferase family 61 protein	.
GRMZM2G037265	0.714777	5.61842	14.4922	0.00254976	0.0647432	AGA3	AtSIP1,SIP1
GRMZM2G133844	0.713835	3.60731	16.4621	0.0016268	0.050206	NAD(P)H-quinone oxidoreductase subunit O chloroplastic	NDH-O
GRMZM2G071339	0.713729	1.92884	13.7634	0.00303912	0.0705736	PME38	.
GRMZM2G132547	0.712869	10.0608	44.3736	2.46041e-05	0.00602504	CTP synthase family protein	.
GRMZM2G064852	0.712573	3.52899	12.1066	0.00462708	0.0886963	C2 calcium/lipid-binding plant phosphoribosyltransferase family protein	.
GRMZM5G857303	0.712437	1.49427	15.943	0.00182516	0.0534915	RPL18	.
GRMZM5G844894	0.712213	2.26354	21.1583	0.000629893	0.0314173	Plant-specific domain TIGR01627 family protein	.
GRMZM5G812595	0.712116	2.41106	19.2458	0.000910035	0.0373501	0	0
GRMZM2G120085	0.710894	6.12892	20.7697	0.00067752	0.0323765	Subtilisin-like protease SBT1.8	.
GRMZM2G150408	0.71075	5.69609	30.5939	0.000135268	0.0146824	Expressed protein; protein	.
GRMZM2G093139	0.710437	3.89728	12.5886	0.0040813	0.0832437	0	.
GRMZM2G359102	0.709554	5.02186	33.3229	9.26021e-05	0.012065	CSU902	.
GRMZM5G817948	0.706331	2.99832	18.119	0.00114327	0.0420487	O-fucosyltransferase family protein	.
GRMZM2G479684	0.705666	7.79593	22.2409	0.000516513	0.0281451	Histone H4	.
GRMZM2G004138	0.705044	4.78602	21.8138	0.000558131	0.0293506	Caffeoyl-CoA O-methyltransferase 1	CCoAOMT1
GRMZM2G072855	0.704952	5.81968	23.8613	0.000388438	0.0243298	Histone H4	.
GRMZM2G114322	0.704597	3.05068	24.488	0.000349165	0.02323	Expansin-like A2	ATEXLA1,ATEXPL1,ATHEXP BETA 2.1,EXLA1,EXPL1
GRMZM2G074267	0.703583	3.25567	16.8207	0.00150445	0.0480732	PIN1b/PIN2	ATPIN1,PIN1
GRMZM2G016958	0.70331	5.94773	16.0338	0.00178852	0.0530023	ILR1	ILR1
GRMZM2G093405	0.702418	2.62471	11.9024	0.00488387	0.0904378	CSU32A	.
GRMZM2G479249	0.702312	1.48277	12.569	0.00410197	0.0834979	Putative gamma-glutamylcyclotransferase	.
GRMZM2G116031	0.699496	1.72066	12.3434	0.00434888	0.0860921	0	0
GRMZM2G303829	0.698582	0.895068	11.3462	0.00567321	0.0973885	0	ATNHL10,NHL10,YLS9
GRMZM2G091226	0.698448	2.5431	16.2825	0.00169244	0.0511887	WW domain containing protein expressed	.
GRMZM2G109405	0.698378	4.16682	17.548	0.00128793	0.0445082	PAP13	ATPAP29,PAP29
GRMZM2G025977	0.697798	3.71397	27.4885	0.000214953	0.0180621	FAD-dependent oxidoreductase family protein	.
GRMZM2G106363	0.697474	4.28232	24.3421	0.000357878	0.023502	FKF2	ADO2,LKP2,"ADO3,FKF1"
GRMZM2G030583	0.697366	5.05296	18.9504	0.000965298	0.0383083	TPS26	ATTPS21,TPS21
GRMZM2G121221	0.696913	7.03035	32.3705	0.000105405	0.0129839	HON106A	.
GRMZM2G127650	0.695696	1.7585	14.0926	0.00280557	0.067804	Serine/threonine-protein kinase	.
GRMZM2G354867	0.694181	3.38187	16.9105	0.00147555	0.0477768	AGO2B	AGO2
GRMZM2G000397	0.693854	3.94135	40.936	3.60262e-05	0.00739628	NSA1	.
GRMZM2G064759	0.693209	2.50091	16.2113	0.00171929	0.0516012	Ribosomal RNA small subunit methyltransferase mitochondrial	.
GRMZM2G038636	0.692789	5.53342	24.426	0.000352836	0.0232634	CCP2	AALP,ALP,SAG2
GRMZM2G122277	0.692225	2.57184	16.7376	0.00153182	0.0484958	ZmTHX48	ATCSLD2,CSLD2
GRMZM2G124307	0.690607	2.70148	15.6006	0.00197162	0.0560465	Temperature-induced lipocalin-1	ATTIL,TIL
GRMZM2G003306	0.690327	7.42676	27.6055	0.00021109	0.0179892	Histone H2A	HTA12
GRMZM2G031941	0.689397	3.97547	31.9928	0.000111048	0.0134348	Putative FAD-binding Berberine family protein	.
GRMZM2G178102	0.689175	7.86786	19.8921	0.000801527	0.0353002	ZmHB25	ATHB-14,ATHB14,PHB,PHB-1D
GRMZM2G112679	0.688558	3.48092	23.0433	0.000447761	0.0263724	MBD109	0
GRMZM2G110558	0.688321	5.06933	47.3454	1.80291e-05	0.00535822	UDP-glucuronate 4-epimerase 1	GAE1
GRMZM2G166218	0.686908	2.16699	11.2228	0.00586803	0.0988555	Pollen Ole e 1 allergen and extensin family protein	.
GRMZM2G132450	0.686543	3.34653	16.4592	0.00162784	0.050206	Cytochrome P450 CYP81N5	CYP81D3
GRMZM5G843748	0.686119	3.04399	28.9759	0.000171403	0.0160867	Peroxidase 17	.
GRMZM2G046070	0.6856	5.44807	32.8107	9.92448e-05	0.0125289	CAD1	ATCAD9,CAD9
GRMZM2G176651	0.683569	2.98513	17.4379	0.00131825	0.0448801	Leucine-rich repeat (LRR) family protein	.
GRMZM2G032547	0.683521	5.1123	17.5241	0.00129444	0.0445895	Protein SMAX1-LIKE 4	.
GRMZM2G050730	0.683419	3.91672	13.5345	0.00321502	0.0727033	POP3	.
GRMZM2G171248	0.682952	2.91183	18.1537	0.00113512	0.0419479	C-8 sterol isomerases	.
GRMZM2G176748	0.682691	6.72489	23.4588	0.000416397	0.0253925	Protein MARD1	.
GRMZM2G176903	0.682399	6.94559	16.878	0.00148592	0.0478074	Probable aldo-keto reductase 4	.
GRMZM2G129261	0.680955	4.21927	15.173	0.00217427	0.0592784	NKD1	AtIDD5,IDD5
GRMZM2G101754	0.680677	2.71473	20.0425	0.000778506	0.0347761	U-box domain-containing protein 33	.
GRMZM2G161335	0.679828	4.08763	12.416	0.00426749	0.085287	BX9	.
GRMZM2G171116	0.679788	2.74602	16.0543	0.00178035	0.0528876	Serine hydroxymethyltransferase 7	SHM7
GRMZM2G146475	0.679291	3.83199	14.4221	0.00259258	0.0653678	GST28	ATGSTU8,GSTU8
GRMZM2G164672	0.677818	2.86378	12.5518	0.00412022	0.083748	0	0
GRMZM2G316534	0.677626	2.11745	17.2739	0.00136494	0.0460072	Sialyltransferase-like protein	.
GRMZM2G181219	0.677204	4.62284	12.5091	0.00416585	0.084124	Lipase-like protein	.
GRMZM2G326111	0.677181	10.0088	31.3311	0.000121809	0.014027	PPI1	.
GRMZM5G850092	0.676252	3.11956	26.7535	0.000241193	0.0191494	ZmTHX13	.
GRMZM2G006505	0.675982	4.22621	21.3319	0.000609884	0.030716	Receptor-kinase isolog	.
GRMZM2G032648	0.674989	1.71138	11.991	0.00477053	0.0893238	CBS domain-containing protein CBSX5	.
GRMZM2G093962	0.674565	2.87706	14.0534	0.00283223	0.068286	Membrane protein	ATRBL2,RBL2,"ATRBL3,RBL3",.
GRMZM2G047321	0.674156	4.83249	74.3644	1.87965e-06	0.00193879	U11/U12 small nuclear ribonucleoprotein 25 kDa protein	.
GRMZM2G078500	0.673745	3.51093	20.6292	0.000695777	0.0327354	Extradiol ring-cleavage dioxygenase	.
GRMZM2G120408	0.673694	5.42397	12.488	0.00418865	0.084375	F-box/kelch-repeat protein	HS,HWS
GRMZM2G008202	0.673644	3.90403	26.1979	0.000263535	0.0197394	Heavy metal transport/detoxification superfamily protein	.
GRMZM2G005293	0.673076	5.33754	24.2511	0.00036344	0.0237021	Putative patellin family protein	.
GRMZM2G054458	0.672759	3.7347	28.7015	0.000178597	0.0164472	0	0
GRMZM2G169681	0.671527	3.84363	16.2091	0.00172014	0.0516012	ZmBAM3b	BAM1
GRMZM2G088524	0.671027	6.0743	21.5008	0.000591131	0.0303727	ZmMYBR32	.
GRMZM2G055717	0.670422	2.93048	13.5898	0.00317143	0.0721828	0	0
GRMZM2G009365	0.669392	4.3039	39.5313	4.24129e-05	0.00791171	0	.
GRMZM5G879116	0.668446	2.68199	15.984	0.00180851	0.0532337	Sec14p-like phosphatidylinositol transfer family protein	.
GRMZM2G144101	0.668133	6.19642	20.3284	0.000736826	0.033921	Mitochondrial import inner membrane translocase subunit TIM9	emb2474,TIM9
AC216886.3_FG002	0.667616	4.11593	12.8804	0.00378767	0.0800669	TRICHOME BIREFRINGENCE-LIKE 20	TBL21
GRMZM2G064386	0.666953	5.46908	30.2416	0.000142308	0.0149837	Cysteine proteinases superfamily protein	MOS1
GRMZM2G153488	0.666193	7.70903	39.9033	4.06006e-05	0.00785912	DEF4	LCR69,PDF2.2,LCR73
GRMZM2G112366	0.665927	3.72023	19.5842	0.000851211	0.0362702	Probable signal peptidase complex subunit 1	.
GRMZM2G077124	0.664118	5.012	27.5778	0.000211997	0.0180286	ZmbZIP92	AREB3,DPBF3,"ATBZIP12,DPBF4,EEL"
GRMZM2G146346	0.663666	2.3745	13.5631	0.00319241	0.0724171	receptor like protein 57	AtRLP44,RLP44
GRMZM2G307495	0.66362	2.30827	14.1419	0.00277244	0.0672031	downstream target of AGL15 2	.
GRMZM2G041806	0.661107	1.96714	14.0163	0.00285772	0.0686489	0	0
GRMZM2G703490	0.661083	3.88033	17.5959	0.00127501	0.0444887	Cell division control protein 48 homolog D	.
GRMZM2G167280	0.661023	1.57108	15.3439	0.00209048	0.0582102	Putative leucine-rich repeat transmembrane protein kinase family protein	.
GRMZM2G338333	0.660588	3.57481	30.4004	0.000139082	0.0148002	Protein binding protein	ITN1
GRMZM2G024739	0.659198	4.90223	30.868	0.000130069	0.0144462	CRY1	ATCRY1,BLU1,CRY1,HY4,OOP2
GRMZM2G319798	0.658977	4.20972	24.012	0.000378541	0.0240809	Probable xyloglucan endotransglucosylase/hydrolase protein 28	ATXTH28,EXGT-A2,XTH28,XTR2
GRMZM2G003509	0.658794	6.41189	13.6166	0.00315058	0.071829	ZmHB119	ATHB-14,ATHB14,PHB,PHB-1D,.
GRMZM2G085054	0.657223	4.50925	31.0623	0.000126526	0.0143651	BX8	.
GRMZM2G152477	0.656797	5.81157	14.4814	0.00255628	0.0647432	PAP20	.
GRMZM2G161244	0.656727	3.38992	22.6466	0.000480319	0.0272124	0	0
GRMZM2G162333	0.656362	7.25606	22.3847	0.000503335	0.0276868	PME36	.
GRMZM2G569948	0.655388	1.70672	11.8538	0.0049475	0.0905776	ZmKCS11	KCS11
GRMZM2G486933	0.654988	2.62112	17.1593	0.00139873	0.0464437	0	.
GRMZM2G070520	0.654925	5.61949	23.0697	0.000445686	0.0263724	Putative leucine-rich repeat receptor-like protein kinase family protein	HSL1
GRMZM5G802206	0.654923	2.65087	12.4092	0.0042751	0.0853131	0	0
GRMZM2G377303	0.654852	2.75815	12.0848	0.00465375	0.0887728	Eukaryotic translation initiation factor 3 subunit E	.
GRMZM2G399614	0.654549	3.32901	19.442	0.000875372	0.0367982	0	0
GRMZM5G871018	0.654528	1.41568	13.4557	0.00327836	0.0734245	0	.
GRMZM2G099860	0.654216	6.96931	22.8329	0.000464693	0.0269854	TRPS2	ATTPS6,TPS6
GRMZM2G069928	0.653968	2.77192	20.4328	0.000722272	0.0336316	RING/U-box superfamily protein	.
GRMZM2G046201	0.653347	3.16826	19.128	0.000931609	0.0376162	Leucine-rich repeat receptor-like protein kinase PXC1	.
GRMZM2G080567	0.652509	2.96337	14.0654	0.00282401	0.0681686	DUF1677 family protein	.
GRMZM2G058450	0.652179	6.39548	19.3717	0.000887596	0.0370366	RING/U-box superfamily protein	.
GRMZM2G141978	0.649998	2.84735	14.364	0.00262874	0.0655974	0	.
GRMZM2G463036	0.649707	2.03593	11.1865	0.00592697	0.0993228	0	0
GRMZM2G086636	0.6494	3.84223	14.1871	0.00274244	0.0669493	GTP-binding protein SAR1A	ASAR1,ATSAR2,ATSARA1C,SAR2,"ATSAR1,ATSAR1B,ATSARA1B,SAR1,SAR1B",.
GRMZM2G048497	0.649205	4.30658	29.011	0.000170508	0.0160826	Homoserine kinase	DMR1,HSK
GRMZM2G144695	0.6483	1.69664	13.4277	0.00330115	0.0737318	0	0
GRMZM2G024823	0.646478	3.69488	25.5444	0.000292988	0.0208061	0	0
GRMZM2G178005	0.646086	4.7051	15.4536	0.00203868	0.0573908	0	.
AC202181.3_FG010	0.646077	2.48013	16.876	0.00148656	0.0478074	0	AtRBP-DR1,RBP-DR1
GRMZM2G042047	0.645736	6.5445	44.3758	2.45981e-05	0.00602504	Histone H2A	HTA2
GRMZM2G166976	0.645378	6.14961	18.3844	0.00108259	0.0407363	SPX1	.
GRMZM2G176576	0.64517	4.53033	15.1118	0.00220527	0.0598426	Glycosyltransferase	.
GRMZM2G476637	0.642547	2.15697	13.0161	0.00365954	0.0787092	BTB/POZ domain-containing protein NPY2	NPY2,NPY5
GRMZM2G019284	0.640209	4.39836	22.4549	0.000497041	0.0275702	ARM4	armadillo domain protein4
GRMZM5G875864	0.640064	3.9041	24.1356	0.000370647	0.0238905	Glycosyltransferase family 61 protein	.
GRMZM2G002569	0.639732	2.16195	12.6901	0.00397624	0.0822151	Putative leucine-rich repeat receptor-like serine/threonine-protein kinase	.
GRMZM2G144744	0.63962	6.50582	21.9725	0.000542229	0.0290403	ZmGRAS8/D8	RGA,RGA1
GRMZM2G308203	0.639028	4.91423	34.8048	7.61196e-05	0.0110879	Ankyrin repeat family protein	.
GRMZM2G468932	0.639017	3.53752	16.2432	0.00170718	0.0514814	NIP7	.
GRMZM2G421033	0.638986	1.88339	13.3292	0.00338304	0.075054	ZmEREB156	DEAR3
GRMZM2G445944	0.638947	2.59486	14.3853	0.00261538	0.0655054	ZmTCP4	.
GRMZM2G457411	0.637727	1.91425	14.4001	0.00260622	0.0654105	RING-H2 finger protein ATL65	.
GRMZM2G152056	0.637593	3.38664	30.9158	0.000129187	0.0144462	DNL zinc finger family protein	.
GRMZM2G034013	0.637222	3.01393	19.4007	0.000882527	0.0369399	RPS31	.
GRMZM2G095039	0.636681	3.98105	12.5268	0.00414682	0.0840018	Protein RALF-like 33	RALFL33
GRMZM2G166711	0.636015	3.59274	17.5837	0.00127828	0.0444988	Heavy metal transport/detoxification superfamily protein	.
GRMZM2G109566	0.63495	4.4676	23.7766	0.000394135	0.0245354	Protein kinase superfamily protein	.
GRMZM2G060952	0.634803	5.07371	20.16	0.000761047	0.0344681	NAD(P)-linked oxidoreductase superfamily protein	.
GRMZM2G151726	0.63317	7.1129	33.9504	8.51587e-05	0.0116241	Histone H2A	HTA2
GRMZM5G817886	0.632834	7.03521	42.5054	3.01773e-05	0.00681504	AAA1	GABA-T,HER1,POP2
GRMZM2G026417	0.632698	2.68663	12.9264	0.00374363	0.0796585	ZmGBP18	.
GRMZM2G012160	0.632358	4.52281	29.5771	0.000156793	0.0154699	PSEI2	ATCYS6,ATCYSB,CYSB
GRMZM2G121565	0.632205	2.826	14.0054	0.00286532	0.0686489	BAK4	BIR1
GRMZM5G802392	0.631804	3.74103	26.1542	0.000265393	0.0197394	0	.
GRMZM2G179907	0.631627	2.11716	12.1743	0.00454546	0.0879452	IRK-interacting protein	.
GRMZM2G038152	0.631315	5.08396	11.5143	0.00541984	0.0950466	Galactose oxidase/kelch repeat superfamily protein	.
GRMZM2G409724	0.631194	3.19821	25.9633	0.000273692	0.0201068	0	.
GRMZM2G175860	0.630931	4.24218	21.5448	0.000586349	0.0302476	HSP40/DnaJ peptide-binding protein	.
GRMZM2G055165	0.630702	3.24568	18.8123	0.000992468	0.0386435	0	0
GRMZM2G051311	0.629591	1.53213	11.2962	0.00575123	0.0980653	0	0
GRMZM2G118433	0.629521	3.92095	17.4699	0.00130937	0.0447543	0	0
GRMZM2G036921	0.629406	5.07229	23.2341	0.000433024	0.026098	Peroxiredoxin-5	.
GRMZM2G382632	0.628155	5.24347	43.7066	2.64433e-05	0.00623535	F-box/kelch-repeat protein	HS,HWS
GRMZM2G058481	0.626355	3.42199	16.3589	0.00166414	0.05071	0	.
AC177838.2_FG015	0.623615	2.80883	18.9295	0.000969353	0.038331	0	.
GRMZM2G016232	0.623095	6.81428	17.1226	0.00140976	0.0465529	Histone H4	.
GRMZM2G050810	0.622783	2.76124	13.6945	0.00309086	0.071186	COP9 signalosome complex subunit 3	COP13,CSN3,FUS11
GRMZM2G473788	0.621087	5.56756	17.9667	0.00117992	0.0427307	0	.
GRMZM2G452630	0.620862	2.5148	18.6059	0.00103479	0.0397581	Serine hydroxymethyltransferase 7	SHM7
GRMZM2G147579	0.620664	3.15592	19.4614	0.000872027	0.0367517	Protein ELC-like	ATELC,ELC
GRMZM5G876898	0.620575	5.65396	34.0429	8.41217e-05	0.0115927	Aminomethyltransferase	.
GRMZM2G079089	0.620034	8.30353	24.4522	0.000351278	0.0232634	TRH3	H2B,HTB9
GRMZM2G024838	0.619687	2.22771	16.1405	0.00174652	0.0521649	RPL10	.
GRMZM5G804575	0.618578	5.95598	16.2947	0.00168786	0.0511644	Nodulin-like protein 5NG4	WAT1
GRMZM2G125241	0.618287	1.43344	11.1723	0.00595011	0.0994131	PLASMODESMATA CALLOSE-BINDING PROTEIN 2	PDCB3,PDCB4
GRMZM2G073814	0.61742	7.19686	26.5816	0.000247858	0.0192279	D-3-phosphoglycerate dehydrogenase 2 chloroplastic	EDA9,PGDH
GRMZM5G874756	0.616654	4.28897	40.2217	3.91215e-05	0.00768256	ATPase%2C coupled to transmembrane movement of substance	.
GRMZM2G037128	0.616478	4.2876	26.0491	0.000269924	0.0198776	ZmTHX21	AT-GT2,GT2,.
GRMZM2G131434	0.616429	3.18978	17.523	0.00129476	0.0445895	Cytochrome c oxidase subunit Vib family protein	.
GRMZM2G338037	0.616167	2.62122	22.2251	0.000517994	0.028188	Expressed protein; protein	.
GRMZM2G084195	0.615774	7.90887	21.0763	0.000639601	0.0316683	Histone H4	.
GRMZM2G147221	0.615755	6.47687	31.8824	0.000112763	0.0134818	Cellulase containing protein	.
GRMZM2G092581	0.614769	4.33776	16.6749	0.00155286	0.0488952	Heavy metal transport/detoxification superfamily protein	.
GRMZM2G097164	0.614659	4.33386	22.0182	0.000537739	0.028876	Proteasome subunit beta type	PBD1,PRCGB,PBD2
GRMZM2G152447	0.614463	7.21755	25.5197	0.000294174	0.0208219	PAP19	ATACP5,ATPAP17,PAP17,"ATPAP3,PAP3"
GRMZM2G124617	0.614436	3.90527	22.7312	0.000473152	0.0272124	Phosphatidylinositol/phosphatidylcholine transfer protein SFH13	.
GRMZM2G414813	0.614278	6.23535	18.475	0.00106274	0.0402737	NBCS18	.
GRMZM2G120657	0.612997	6.94298	21.4707	0.000594419	0.0304322	Probable inactive leucine-rich repeat receptor-like protein kinase	.
GRMZM2G001048	0.612746	6.67975	16.5038	0.00161199	0.0499445	ZmABI36	REM39,VRN1,.
GRMZM2G047384	0.61194	3.7176	19.2389	0.000911269	0.0373501	DNA glycosylase superfamily protein	.
GRMZM2G067734	0.610053	2.72349	11.6466	0.0052297	0.0930832	Serine/threonine-protein kinase D6PKL1	.
GRMZM2G157252	0.609628	3.38033	13.0453	0.00363274	0.0783815	0	.
GRMZM2G046290	0.608342	3.03967	11.6459	0.0052307	0.0930832	Protein indeterminate-domain 11	AtIDD11,IDD11
GRMZM2G010000	0.608098	3.07051	22.63	0.000481736	0.0272124	Tetratricopeptide repeat (TPR)-like superfamily protein	.
GRMZM2G102318	0.607218	1.51832	11.2122	0.00588524	0.0989255	cytochrome P450 family 72 subfamily A polypeptide 8	cytochrome P450, family 72, subfamily A, polypeptide 9
GRMZM2G050933	0.605822	3.31891	27.4471	0.000216336	0.0180854	CYCD6	CYCD6;1
GRMZM2G063882	0.605032	4.71681	37.1827	5.63072e-05	0.00925293	PYL10	PYL10,RCAR4,"PYL8,RCAR3"
GRMZM2G004858	0.604773	2.32747	11.2546	0.00581711	0.0987331	UDP-glycosyltransferase 87A1	.
GRMZM2G026558	0.603947	4.05194	14.3017	0.00266811	0.0660296	OSJNBa0074L08.7 protein	.
GRMZM2G155783	0.602823	3.5021	17.1977	0.0013873	0.0463004	DGCR14-related	.
GRMZM5G828396	0.602225	3.81492	26.7961	0.000239572	0.0190579	ZmbHLH81	.
GRMZM2G019744	0.601883	2.56849	12.0237	0.00472935	0.0892356	NEDD8-specific protease 1	.
GRMZM5G807734	0.601619	2.73134	11.2209	0.00587123	0.0988555	DEAD-box ATP-dependent RNA helicase 8	ATRH8,RH8
GRMZM2G050270	0.601473	4.65537	26.6769	0.000244136	0.0192279	HXXXD-type acyl-transferase family protein	.
GRMZM2G084899	0.600379	3.63294	16.5414	0.00159874	0.0496478	UPF0503 protein chloroplastic	.
GRMZM2G015588	0.600321	2.50467	16.6499	0.00156133	0.04901	Dihydroneopterin aldolase 2	FOLB1
GRMZM2G457003	0.599527	4.97494	29.8193	0.000151323	0.0151649	Filament-like plant protein 3	.
GRMZM2G174168	0.59865	3.11881	19.2777	0.000904279	0.0373501	0	0
GRMZM2G148536	0.597603	5.26106	28.6926	0.000178835	0.0164472	THAUMATIN-LIKE PROTEIN 1	.
AC233865.1_FG001	0.597296	8.00652	19.0196	0.000951996	0.0379771	Histone H4	.
GRMZM2G054634	0.597152	7.81165	29.0886	0.000168545	0.0160187	BR-signaling kinase 2	BSK2
GRMZM2G093272	0.596496	5.76561	19.0286	0.000950299	0.0379771	Adenine nucleotide alpha hydrolases-like superfamily protein	.
GRMZM2G150011	0.596374	1.86784	13.9574	0.00289881	0.0688093	ZmC2H2	DOT5,WIP6
GRMZM2G111756	0.592855	3.92007	26.1642	0.000264965	0.0197394	ATP-dependent Clp protease proteolytic subunit	CLPP2,NCLPP7
GRMZM2G020484	0.592035	4.50847	12.8182	0.00384807	0.0807141	Protein NRT1/ PTR FAMILY 8.1	ATPTR1,PTR1
GRMZM2G047255	0.591574	3.65837	15.8009	0.00188435	0.0545912	Tetratricopeptide repeat (TPR)-like superfamily protein	.
GRMZM2G069389	0.591224	6.64865	28.9624	0.000171749	0.0160867	0	.
GRMZM2G096302	0.590615	2.01784	14.2852	0.0026787	0.0661941	0	0
GRMZM2G140201	0.589755	3.95539	19.1759	0.000922757	0.0374735	Mannan endo-14-beta-mannosidase 2	.
GRMZM2G368698	0.589533	2.24438	12.4402	0.00424078	0.0850037	INVINH4	ATC/VIF2,C/VIF2
GRMZM2G176209	0.589304	3.79855	17.5623	0.00128406	0.0444988	tassel-less1 (tls1)	NIP5;1,NLM6,NLM8,"NIP6,NIP6;1,NLM7"
GRMZM2G144653	0.589089	7.09825	19.6688	0.000837216	0.0360136	TRH2	ATTRX H1,ATTRX1,TRX1
GRMZM5G882228	0.588888	7.3453	28.1573	0.000193938	0.0173257	Membrane steroid-binding protein 1	ATMAPR3,ATMP2,MAPR3,MSBP2
GRMZM2G124758	0.588185	3.97984	19.8402	0.000809659	0.0354295	Ras-related protein RABA1f	AtRABA1f,RABA1f
GRMZM2G096165	0.588052	2.94649	11.6435	0.00523403	0.0930832	Ribosomal protein	.
GRMZM5G819222	0.587962	4.06065	21.029	0.000645284	0.031813	Pollen Ole e 1 allergen and extensin family protein	.
GRMZM2G127537	0.58783	3.16304	11.3196	0.00571455	0.097809	ZmHB11	HAT14
GRMZM2G152914	0.587582	2.10152	11.8958	0.00489247	0.0904757	0	0
GRMZM2G120724	0.587552	2.55498	14.4406	0.00258123	0.065253	0	0
GRMZM2G134341	0.585732	4.87707	25.4137	0.000299329	0.0210514	Protein ESKIMO 1	ESK1,TBL29
GRMZM2G125424	0.584594	7.80417	23.6876	0.000400228	0.0248386	ABC transporter B family member 19	ABCB19,ATABCB19,ATMDR1,ATMDR11,ATPGP19,MDR1,MDR11,PGP19,.
GRMZM2G385999	0.583333	5.7622	30.2085	0.000142992	0.0149837	B-cell receptor-associated 31-like	.
AC203031.3_FG002	0.583147	2.29361	12.1213	0.00460922	0.0886963	0	0
GRMZM5G857309	0.582951	2.23297	11.862	0.00493666	0.0905776	0	0
GRMZM2G162732	0.582658	1.98662	14.0048	0.00286568	0.0686489	0	0
GRMZM2G498656	0.581973	2.40017	14.8895	0.00232217	0.0614865	LAZ2	.
GRMZM2G054227	0.581732	1.92459	14.0047	0.00286577	0.0686489	CASP-like protein 18	.
AC233960.1_FG002	0.581587	2.07708	13.2549	0.00344639	0.0756457	AOX1	AOX1A,ATAOX1A
GRMZM2G449033	0.581477	2.7308	12.6749	0.00399175	0.082326	NA1	ATDET2,DET2,DWF6
AC234164.1_FG004	0.581322	3.7761	14.2045	0.00273102	0.0667966	ZmGRAS42	.
GRMZM2G421279	0.581116	7.20651	16.0995	0.00176253	0.052527	Histone H4	.
GRMZM2G031963	0.57835	5.11837	18.1384	0.00113871	0.0420238	ZmWRKY59	ATWRKY2,WRKY2
GRMZM2G387076	0.577821	8.47286	16.5872	0.00158282	0.0493797	Histone H3	ATGP1,ATYKT61,YKT61,.
GRMZM2G032910	0.577745	5.22669	16.011	0.00179762	0.0530145	soluble epoxide hydrolase	.
GRMZM2G003752	0.577743	5.39452	30.1847	0.000143486	0.0149837	Fasciclin-like arabinogalactan protein 10	FLA10
GRMZM2G149115	0.577279	3.82315	15.9166	0.00183599	0.0536157	0	.
GRMZM2G064993	0.577094	6.0076	30.254	0.000142053	0.0149837	ANX1	ANN7,ANNAT7
GRMZM2G002147	0.576994	4.19684	14.6726	0.00244329	0.0633418	ARM repeat superfamily protein	.
GRMZM2G154093	0.576903	3.25384	17.6579	0.0012585	0.0442647	Homogentisate 12-dioxygenase	HGO
GRMZM2G179797	0.576883	5.59289	32.8912	9.81651e-05	0.01247	THR2	MTO2,TS,.
GRMZM2G141535	0.576765	4.73989	35.8303	6.67123e-05	0.0102722	AO1	AAO1,AO1,AOalpha,AT-AO1,ATAO,AtAO1,"AAO2,AO3,AOgamma,atAO-2,AtAO3"
GRMZM2G078314	0.576514	8.13695	18.0971	0.00114847	0.0421556	Histone H3	.
GRMZM2G150367	0.57647	4.43955	20.3751	0.000730278	0.0338208	Stress protein%3B Stress-related protein	.
GRMZM2G171179	0.574425	7.00935	44.0101	2.5587e-05	0.0061398	ZmEREB160	RAP2.12
GRMZM2G121208	0.574383	4.13959	31.3734	0.000121086	0.014027	RTL3	RTE1
GRMZM2G025999	0.574278	3.61528	17.207	0.00138456	0.0462692	0	0
GRMZM2G316889	0.573396	3.08357	14.1068	0.00279595	0.0676923	Protein NRT1/ PTR FAMILY 5.10	.
AC194970.5_FG001	0.573308	2.73591	14.6619	0.00244947	0.0634073	GGPS1	GGPS1
GRMZM2G119426	0.572248	6.83715	29.142	0.000167212	0.0159816	Remorin family protein	.
GRMZM2G158197	0.571699	5.13915	26.6905	0.000243611	0.0192279	alpha/beta-Hydrolases superfamily protein	.
GRMZM2G106424	0.570213	6.28542	20.3686	0.000731181	0.0338208	14-3-3-like protein	GF14 NU,GRF7
GRMZM2G015767	0.570079	4.25714	12.3139	0.00438241	0.0863942	Protein NRT1/ PTR FAMILY 8.3	.
GRMZM2G148281	0.569667	5.11721	32.2365	0.000107367	0.013146	ZmOPR7	DDE1,OPR3
GRMZM2G126580	0.569347	1.89195	11.4586	0.00550224	0.0957529	Structural constituent of ribosome	.
GRMZM2G086906	0.569291	6.3526	15.9317	0.00182978	0.0535113	RPS17-4	.
GRMZM2G014854	0.568911	3.81402	17.651	0.00126033	0.0442647	Erwinia induced protein 2	.
GRMZM2G324643	0.568841	4.40016	21.8651	0.000552928	0.029244	Probable calcium-binding protein CML13	.
GRMZM2G087678	0.566905	4.61373	11.3782	0.00562395	0.0968729	Rop guanine nucleotide exchange factor 2	ATROPGEF2,ROPGEF2,"ATROPGEF3,ROPGEF3"
AC194402.2_FG004	0.56682	3.02461	13.8258	0.00299312	0.0700865	0	0
GRMZM2G107444	0.566704	6.58009	30.5565	0.000135994	0.0146824	Membrane steroid-binding protein 1	ATMAPR3,ATMP2,MAPR3,MSBP2
GRMZM2G160013	0.566501	4.42514	37.3553	5.51207e-05	0.00918303	ELMO/CED-12 family protein	.
GRMZM5G806784	0.566215	3.84819	11.8676	0.00492933	0.0905776	SNARE associated Golgi protein family	.
GRMZM2G141626	0.564424	2.33043	11.3951	0.00559813	0.0965908	0	0
GRMZM2G116981	0.562357	2.4078	13.9529	0.00290199	0.0688093	Exocyst complex component SEC6	SEC6
GRMZM2G054012	0.559762	5.33283	17.2571	0.00136985	0.0460612	40S ribosomal protein S30	.
GRMZM2G048733	0.559078	3.02847	17.6308	0.00126569	0.0443234	Abscisic acid receptor PYL9	PYL8,RCAR3
GRMZM2G431821	0.558395	7.1263	18.837	0.000987552	0.0386435	UBF9	0
GRMZM2G073275	0.557313	7.17003	22.2621	0.000514548	0.0280756	Histone H4	.
GRMZM2G174048	0.55721	2.66116	14.0387	0.00284227	0.0684468	Copper ion binding protein	.
GRMZM2G470499	0.556579	5.68405	34.2383	8.19793e-05	0.011523	Putative prolin-rich extensin-like receptor protein kinase family protein	ATPERK1,PERK1,.
GRMZM5G853854	0.556495	4.61138	25.1303	0.000313644	0.0216462	Peroxisomal (S)-2-hydroxy-acid oxidase GLO1	.
GRMZM2G092154	0.556211	4.29473	29.0508	0.000169498	0.0160608	0	.
GRMZM2G055936	0.555233	7.39362	19.6824	0.000834978	0.0359554	Peroxiredoxin-2B	TPX1
GRMZM5G862882	0.555143	2.53051	13.3391	0.00337471	0.0749627	Putative metal tolerance protein C3	.
GRMZM2G079430	0.553322	5.74401	19.2548	0.000908396	0.0373501	0	0
GRMZM2G155991	0.552503	4.16216	13.331	0.00338153	0.075054	Probable protein phosphatase 2C 9	.
GRMZM2G042179	0.552298	4.38147	16.4523	0.00163028	0.050211	0	GAE1
GRMZM2G464176	0.551633	2.45025	11.8636	0.00493459	0.0905776	Putative acyl-ACP thioesterase family protein	FATB
GRMZM2G351514	0.55136	3.37647	17.909	0.00119416	0.0429109	DNAse I-like superfamily protein	.
GRMZM2G111143	0.551308	4.98302	24.3629	0.00035662	0.0234573	Glycosyl hydrolase superfamily protein	.
GRMZM2G117811	0.550674	5.83439	18.9202	0.000971169	0.0383654	0	.
GRMZM2G005236	0.55018	7.92429	15.4097	0.0020592	0.0577287	RNA-binding (RRM/RBD/RNP motifs) family protein	.
GRMZM2G003852	0.549644	3.88528	14.327	0.00265203	0.0658955	Oligosaccharyltransferase complex/magnesium transporter family protein	.
GRMZM2G104310	0.548788	8.02859	47.2066	1.82864e-05	0.00538652	GDCP1	AtGLDP1,GLDP1,"AtGLDP2,GLDP2"
GRMZM2G370815	0.547118	4.27792	21.0195	0.000646434	0.031813	Octicosapeptide/Phox/Bem1p family protein	.
GRMZM2G121747	0.546345	2.47396	11.3018	0.00574247	0.0980653	Protein ABA DEFICIENT 4 chloroplastic	ABA4
GRMZM2G111146	0.546139	4.93287	31.5046	0.000118873	0.0139684	ZmbHLH53	.
GRMZM2G079491	0.546063	3.9948	23.0343	0.000448475	0.0263724	OSJNBb0045P24.5 protein	.
GRMZM2G172043	0.54534	7.12968	23.5237	0.000411733	0.0252063	Glycosyl hydrolase family protein	.
GRMZM2G090609	0.54533	4.90584	20.974	0.00065197	0.0318703	Probable peroxygenase 4	.
GRMZM2G146847	0.545144	2.04518	11.2363	0.00584632	0.0988162	RING-H2 finger protein ATL80	RING/U-box superfamily protein
GRMZM2G005080	0.544744	5.53256	24.5501	0.000345533	0.0231869	Proteasome subunit alpha type	PAC1
GRMZM5G827266	0.544143	8.19187	18.5665	0.0010431	0.0399275	RPS26	.
GRMZM2G162508	0.544061	3.35322	20.7542	0.000679514	0.0323765	ZmKCS8	KCS11,KCS20
GRMZM5G826765	0.54396	2.89119	11.3498	0.00566765	0.0973885	0	0
GRMZM2G062552	0.54349	2.82276	11.6697	0.00519734	0.0930303	Glycosyltransferase family 61 protein	.
GRMZM2G303735	0.541972	2.01928	11.4188	0.005562	0.0964982	0	0
GRMZM2G009544	0.541794	4.46424	26.9881	0.000232428	0.0187837	0	HMGA
GRMZM2G349665	0.540582	5.66835	11.1422	0.00599963	0.0998246	BRASSINOSTEROID INSENSITIVE 1-associated receptor kinase 1%3B Putative leucine-rich repeat receptor-like protein kinase family protein	NIK1,NIK2
GRMZM2G461159	0.538722	7.12961	22.6568	0.000479449	0.0272124	S-adenosylmethionine decarboxylase proenzyme	SAMDC
GRMZM2G091331	0.53838	3.19129	14.9042	0.00231419	0.0614287	ZmWRKY14	ATWRKY11,WRKY11
GRMZM2G046459	0.538241	7.82014	19.0492	0.000946376	0.0379017	O-Glycosyl hydrolases family 17 protein	.
GRMZM2G156606	0.538081	3.42204	14.3495	0.00263781	0.0657288	DUF1639 family protein	.
GRMZM5G833153	0.538029	3.93259	20.219	0.000752464	0.0343495	0	0
GRMZM2G020940	0.537967	9.58009	13.0533	0.00362538	0.0783059	hydroxyproline-rich glycoprotein family protein	.
GRMZM6G741620	0.537822	3.61885	12.2912	0.00440842	0.0867965	40S ribosomal protein S12	Ribosomal protein L7Ae/L30e/S12e/Gadd45 family protein
GRMZM2G410731	0.537643	4.30321	12.2773	0.00442453	0.0868456	0	0
GRMZM6G287292	0.537417	5.09409	18.8216	0.000990613	0.0386435	BZR2	BEH4
GRMZM2G055898	0.536425	3.38354	12.6248	0.00404345	0.0828041	Coiled-coil domain-containing protein 25	.
GRMZM2G010435	0.535906	4.88098	29.5815	0.000156692	0.0154699	Probable cysteine protease RD21B	.
AC197246.3_FG001	0.535784	4.90939	16.7085	0.00154153	0.0487052	RAS11G1	ARA-4,ARA4,ATRAB11F,ATRABA5C,RABA5C
GRMZM2G003720	0.53467	2.97211	16.9045	0.00147745	0.0477792	Thioesterase superfamily protein	.
GRMZM2G054615	0.534242	4.7965	15.2263	0.00214774	0.0588313	ZmGATA6	GATA5,GATA7
GRMZM2G128807	0.533549	8.48149	32.7262	0.000100394	0.0126348	ZmbHLH127	bHLH093
GRMZM2G129238	0.533533	3.44862	21.167	0.000628866	0.0314173	Phosphoinositide phospholipase C 4	ATPLC2,PLC2,.
GRMZM2G078373	0.531499	4.61505	22.9376	0.000456173	0.0266428	ZmDES	DES-1-LIKE
GRMZM2G121715	0.530172	3.17173	13.6707	0.00310898	0.0714415	Receptor protein kinase TMK1	CRCK1,CRCK2
GRMZM2G178756	0.530171	3.5653	12.025	0.00472773	0.0892356	CDPK14	PEPKR1
GRMZM2G092973	0.529936	2.7294	12.131	0.00459749	0.0886144	0	0
GRMZM2G014356	0.52964	3.91499	13.262	0.00344027	0.0756457	0	.
GRMZM2G155546	0.529479	4.54517	12.5394	0.00413342	0.0839279	Ribonucleoside-diphosphate reductase small chain C	ATTSO2,TSO2
GRMZM2G029184	0.528302	5.53251	20.6948	0.00068719	0.0325445	Fiber protein Fb34	.
GRMZM2G127687	0.52758	3.85408	12.919	0.00375071	0.0796585	Putative inactive receptor-like protein kinase	.
AC199068.2_FG017	0.526419	2.50131	11.951	0.00482124	0.0898091	0	0
GRMZM2G353103	0.525469	7.14873	12.4516	0.00422828	0.0847951	RPS16	.
GRMZM2G034573	0.524886	5.69435	24.518	0.000347402	0.0232094	0	.
GRMZM2G163671	0.524748	4.23143	15.8371	0.00186906	0.0543471	BTB/POZ domain-containing protein	.
GRMZM2G052476	0.524297	3.94616	14.7892	0.00237727	0.0621454	Electron transporter	.
GRMZM2G145720	0.524279	4.60932	16.707	0.00154203	0.0487052	BAK1	NIK1,NIK2
GRMZM2G031087	0.523955	4.10411	13.4916	0.00324929	0.0729403	0	0
GRMZM2G476523	0.523836	5.09575	12.4187	0.00426457	0.0852704	Thaumatin-like protein	.
GRMZM2G071959	0.523825	7.19129	16.9084	0.0014762	0.0477768	ZmHis2B1	H2B,HTB9
GRMZM2G049549	0.523073	3.69213	20.0763	0.000773435	0.0346488	CRY2	ATCRY1,BLU1,CRY1,HY4,OOP2
GRMZM2G154151	0.522905	3.31235	18.08	0.00115252	0.0421556	Signal peptidase complex subunit 1	.
GRMZM2G062420	0.522521	4.66858	21.9283	0.000546595	0.0291002	GTP cyclohydrolase I 1	.
GRMZM2G082312	0.522439	6.59776	17.9561	0.00118251	0.0427307	NEP-interacting protein 1	.
GRMZM2G478876	0.522196	3.89637	21.0048	0.000648225	0.0318626	Probable receptor-like serine/threonine-protein kinase	.
GRMZM2G416677	0.521781	5.47907	18.6998	0.00101528	0.0392311	0	.
GRMZM2G374779	0.521388	3.44373	17.8239	0.00121553	0.0434574	alpha/beta-Hydrolases superfamily protein	.
GRMZM2G013704	0.520868	4.07667	13.6994	0.00308712	0.0711802	0	.
GRMZM2G106263	0.51947	5.09464	29.6094	0.00015605	0.0154699	Hydroxymethylglutaryl-CoA synthase%3B Putative hydroxymethylglutaryl-CoA synthase family protein isoform 1%3B Putative hydroxymethylglutaryl-CoA synthase family protein isoform 2%3B Putative hydroxymethylglutaryl-CoA synthase family protein isoform 3	EMB2778,FKP1,HMGS,MVA1
GRMZM2G472376	0.519416	5.85466	22.2084	0.000519557	0.0281976	Probable acyl-activating enzyme 17 peroxisomal	AAE17
AC213463.3_FG007	0.519263	3.68085	18.5337	0.00105009	0.0399275	0	.
GRMZM2G098298	0.518505	7.56465	13.9981	0.00287033	0.0687127	CCP1	RD19,RD19A
GRMZM2G063298	0.517842	2.72796	12.6895	0.00397677	0.0822151	AUXRP1	.
GRMZM2G457147	0.517098	4.57722	29.2931	0.000163505	0.0158333	S-adenosyl-L-methionine-dependent methyltransferases superfamily protein	.
GRMZM2G448883	0.517067	3.55024	12.3144	0.00438186	0.0863942	Protein EXORDIUM	EXO
GRMZM2G033641	0.5163	4.84479	13.2893	0.00341687	0.0753844	Patellin-1	.
GRMZM2G304575	0.516145	7.15819	22.4343	0.000498874	0.0276284	Histone H2B	H2B,HTB9
GRMZM2G089767	0.515483	4.41098	13.8749	0.00295754	0.0695337	Adenosine kinase 2	ADK2
GRMZM2G093761	0.515007	3.5222	18.0421	0.0011616	0.0424095	MD-2-related lipid recognition domain-containing protein / ML domain-containing protein	.
GRMZM2G449830	0.514739	4.23467	14.9335	0.00229844	0.0612266	BRI1B	0
GRMZM2G402493	0.514047	4.59953	12.2343	0.00447455	0.0872796	0	.
GRMZM2G148333	0.513635	3.78092	18.5752	0.00104126	0.0399275	ZmEREB202	HRE1
GRMZM5G818643	0.51327	3.81764	12.3404	0.00435226	0.0860921	ZmbHLH86	.
GRMZM2G169451	0.513118	4.27885	18.7465	0.00100573	0.0390479	Protein yippee-like	.
GRMZM2G137312	0.51275	5.4748	23.5978	0.000406487	0.0250135	NAD4	.
GRMZM2G033570	0.512227	6.41813	20.8878	0.000662618	0.0321425	ZmEIL3	AtEIN3,EIN3
GRMZM2G115963	0.511421	5.24068	11.5779	0.00532739	0.0938809	0	0
GRMZM2G083655	0.510481	3.52121	14.6241	0.00247143	0.0637459	SPX domain-containing protein 1	ATSPX1,SPX1
GRMZM2G016734	0.509728	4.33818	30.9849	0.000127925	0.0144449	Chaperone DnaJ-domain superfamily protein	.
GRMZM2G165428	0.509652	4.37641	14.926	0.00230248	0.0612539	Putative leucine-rich repeat protein kinase family protein	.
GRMZM2G125976	0.509401	6.64325	37.4065	5.47746e-05	0.00916521	ZmHB76	BLH9,BLR,HB-6,LSN,PNY,RPL,VAN
GRMZM2G160417	0.509001	4.32817	20.4704	0.000717103	0.0335783	ZmKCS15	KCS4
GRMZM2G079777	0.508564	5.25189	28.1614	0.000193815	0.0173257	V-type proton ATPase subunit D	.
GRMZM2G472346	0.508418	7.41125	16.7795	0.00151795	0.048222	BAG family molecular chaperone regulator 7	ATBAG7,BAG7
GRMZM6G799230	0.508251	3.89309	14.6416	0.00246122	0.063523	0	0
GRMZM2G023220	0.507877	5.47114	13.9829	0.00288092	0.0687719	alpha/beta-Hydrolases superfamily protein	.
GRMZM2G122108	0.507599	3.61295	13.6551	0.0031209	0.0715212	SPX domain-containing protein 4	ATSPX4,SPX4
GRMZM2G161382	0.507234	4.09486	11.5039	0.00543512	0.0951371	CYC11	CYCD3,CYCD3;1
GRMZM2G123029	0.507109	7.15125	27.6679	0.000209064	0.0179293	Aspartic proteinase A1	APA1,ATAPA1
GRMZM2G117935	0.506811	6.67568	36.4968	6.13264e-05	0.00977614	SAL1	CHMP1B,VPS46.1,.
GRMZM2G135930	0.506527	3.62656	18.5071	0.00105579	0.0400727	0	0
GRMZM2G143357	0.506394	5.00803	31.9066	0.000112385	0.0134818	ALS1	AHAS,ALS,CSR1,IMR1,TZP5
GRMZM2G428579	0.505934	3.2933	15.3609	0.00208233	0.0581428	PPR100	EMB975
GRMZM2G360455	0.505933	6.73371	42.9769	2.86425e-05	0.00654111	Protein phosphatase 2C isoform gamma	.
GRMZM2G126601	0.505812	4.15667	17.5971	0.00127469	0.0444887	Magnesium/proton exchanger	ATMHX,ATMHX1,MHX,MHX1
GRMZM2G142207	0.505664	3.51303	11.1335	0.00601413	0.099875	PAN domain-containing protein	.
GRMZM2G004696	0.503971	4.21148	21.5984	0.000580597	0.0300836	ZmIAA5	AXR3,IAA17
GRMZM2G172657	0.503939	4.49336	17.0662	0.0014269	0.0468592	ZmGRAS19	SGR7,SHR
GRMZM2G134759	0.503228	6.34691	28.6976	0.000178702	0.0164472	zinc finger (C2H2 type) family protein	.
GRMZM2G091717	0.502443	2.78677	14.5956	0.00248808	0.0640129	Acetyltransferase	.
GRMZM2G118019	0.502366	2.515	11.8534	0.00494799	0.0905776	Sodium/hydrogen exchanger	ATNHX3,NHX3
GRMZM2G175447	0.501439	3.27352	12.286	0.00441446	0.0867965	Thylakoid lumenal 29 kDa protein chloroplastic	DAL,DAL1
GRMZM2G108996	0.500396	4.15733	12.9233	0.00374658	0.0796585	Protein BREVIS RADIX	BRX,NLM9
GRMZM2G039505	0.50036	7.18517	19.1645	0.000924867	0.0375208	Putative serine esterase family protein	ZW18
GRMZM2G128078	0.50024	4.32089	11.9396	0.0048359	0.0899266	SNARE associated Golgi protein family	.
AC220970.4_FG001	-0.502613	4.44515	11.6439	0.00523345	0.0930832	Kinesin-like protein KIN-12E	.
GRMZM2G589579	-0.503458	8.10943	41.5727	3.35064e-05	0.0071971	AGO4A	AGO4,OCP11
GRMZM2G017249	-0.505149	4.27759	11.6488	0.00522653	0.0930832	0	.
GRMZM2G125243	-0.510132	5.53666	32.6358	0.000101641	0.0127522	ZmbZIP33/OBF4	AHBP-1B,TGA2,"BZIP45,TGA6"
GRMZM2G443903	-0.514033	4.72072	33.3664	9.20614e-05	0.0120331	Alpha-N-acetylglucosaminidase	ATMYO5,ATXIF,XIF,"CYL1,NAGLU"
GRMZM2G164787	-0.517199	4.69806	14.6631	0.00244881	0.0634073	0	UBQ10
GRMZM2G573324	-0.518688	4.10324	15.5443	0.00199697	0.0565298	ZmIAA	IAA8
GRMZM2G035665	-0.521144	5.72474	14.5915	0.0024905	0.0640347	CDT1-like protein a chloroplastic	ATCDT1A,CDT1,CDT1A
GRMZM2G052365	-0.52129	5.88355	13.5218	0.00322516	0.0727186	Subtilisin-like protease SBT2.1	.
GRMZM2G002138	-0.527039	5.55464	16.5758	0.00158678	0.0494652	Expressed protein; protein	.
GRMZM2G084463	-0.527417	5.42574	17.7246	0.00124101	0.0439681	Guanylate kinase 1	AGK1,GK-1,"AGK2,GK-2"
GRMZM2G083972	-0.530755	5.5759	13.3248	0.00338673	0.075054	Protein LONGIFOLIA 2	.
GRMZM2G028676	-0.533106	3.10622	20.7721	0.000677219	0.0323765	Vacuolar ATPase assembly integral membrane protein VMA21-like domain	.
GRMZM2G111475	-0.534096	4.14329	17.6498	0.00126064	0.0442647	BCD1072A(HSP70)	cpHsc70-2,CPHSC70-2EAT SHOCK PROTEIN 70-2,HSC70-7
GRMZM2G065154	-0.534116	4.02509	21.2878	0.00061489	0.0308584	MATE6	.
AC205008.4_FG002	-0.534261	2.62758	14.375	0.0026218	0.0655854	Cadmium/zinc-transporting ATPase HMA2	ATHMA2,HMA2
GRMZM2G015361	-0.534327	6.77717	36.0186	6.51366e-05	0.0101839	ADP-ribosylation factor A1B	ARFA1B,ATARFA1B,"ARFA1E,ATARFA1E"
GRMZM2G104199	-0.538187	7.1632	21.9086	0.00054856	0.029149	MKAKU41	.
GRMZM2G001973	-0.538225	5.27405	29.3563	0.000161983	0.0157526	Remorin family protein	.
AC202707.3_FG002	-0.543567	3.28303	19.6907	0.00083363	0.0359554	Ubiquitin carboxyl-terminal hydrolase	UCH2
GRMZM2G083012	-0.543767	5.40856	33.2329	9.37304e-05	0.0120859	Cell cycle regulated microtubule associated protein	.
GRMZM2G356034	-0.550372	6.67785	19.4589	0.000872458	0.0367517	intracellular protein transport protein USO1-related	.
GRMZM2G062245	-0.552288	5.58817	26.8799	0.000236424	0.018968	0	0
GRMZM2G123140	-0.558772	6.11673	34.5797	7.83876e-05	0.0112596	ZmHB15/OCL4	HB-7,HDG5
GRMZM2G389173	-0.5593	5.20839	13.26	0.00344196	0.0756457	PDI8	ATPDI10,ATPDIL2-2,PDI10,PDIL2-2
GRMZM2G111477	-0.563185	6.9949	18.8249	0.000989962	0.0386435	0	0
GRMZM5G843092	-0.565434	1.88629	14.134	0.00277768	0.0672901	0	0
GRMZM2G081841	-0.567433	6.20011	45.4229	2.20045e-05	0.00573387	Protein HOTHEAD	EDA17,HTH
GRMZM6G409269	-0.570819	2.20075	14.9596	0.00228455	0.0612266	0	0
GRMZM5G857450	-0.571067	5.79079	19.3402	0.000893149	0.0370846	0	0
GRMZM2G074423	-0.579465	2.1348	13.1649	0.00352494	0.0766661	plant-specific domain TIGR01589 family protein	.
GRMZM2G062037	-0.580423	2.16962	14.5422	0.00251971	0.0644189	0	0
GRMZM2G149704	-0.583863	5.28953	11.7764	0.00505081	0.0917406	Protein SGT1 homolog A	SGT1A
GRMZM2G001116	-0.583926	2.97209	16.8863	0.00148327	0.0478074	P-loop nucleoside triphosphate hydrolases superfamily protein with CH (Calponin Homology) domain	.
GRMZM2G164868	-0.585185	6.52211	14.8352	0.00235182	0.0618379	SRP40 carboxy-terminal domain protein	.
GRMZM2G174114	-0.587503	4.65251	15.77	0.00189752	0.0547828	Retrotransposon-like protein	ATRPA1A,ATRPA70A,RPA1A,RPA70A,"ATRPA70B,RPA70B",.
GRMZM2G102845	-0.591354	6.51658	50.9997	1.25636e-05	0.00464282	ZmARF20	ARF7,BIP,IAA21,IAA23,IAA25,MSG1,NPH4,TIR5
GRMZM2G432918	-0.591426	2.32228	12.1967	0.00451884	0.0876814	0	.
GRMZM2G099337	-0.594442	7.12746	15.3602	0.00208269	0.0581428	RING/FYVE/PHD zinc finger superfamily protein	.
GRMZM2G015364	-0.602258	2.08577	15.2333	0.00214428	0.0588159	Ubiquitin-conjugating enzyme family protein	.
GRMZM2G031607	-0.602478	4.69066	14.7535	0.00239726	0.0623473	SGS domain-containing protein	.
GRMZM2G070865	-0.604795	3.30289	12.3651	0.00432439	0.0857913	ZmGLK29	KAN2
GRMZM2G107499	-0.606596	6.94693	22.2719	0.000513639	0.0280712	Protein LNK1	.
GRMZM2G066598	-0.608814	3.6	17.221	0.00138042	0.0461843	0	0
GRMZM2G043242	-0.616966	7.18952	51.9188	1.15114e-05	0.00442086	Protein MICRORCHIDIA 7	.
GRMZM2G048740	-0.619609	4.215	35.2701	7.16709e-05	0.0107506	Serine acetyltransferase 4	ATSERAT3;2,SERAT3;2
GRMZM2G179810	-0.62086	4.45351	14.7793	0.00238281	0.0622101	Adenine phosphoribosyltransferase 2	APT2,ATAPT2,PHT1.1,APT3
AC210848.3_FG004	-0.623051	3.1913	11.1417	0.00600043	0.0998246	DSY2	.
GRMZM2G177942	-0.62396	5.52375	11.5608	0.00535212	0.0942241	Pairing protein meu13-like	AHP2
GRMZM2G067469	-0.624398	1.99421	12.5264	0.00414728	0.0840018	0	0
GRMZM2G313737	-0.63169	6.54928	25.9014	0.000276444	0.0201979	ZmABI20	.
GRMZM2G158734	-0.635805	3.90039	23.8734	0.000387637	0.024317	ZmDBP4	AtDBP1,DBP1
GRMZM2G130764	-0.641071	3.92459	20.4541	0.000719338	0.0336105	Calcium uniporter protein 5 mitochondrial	.
GRMZM2G083749	-0.655264	3.92895	20.8689	0.00066498	0.0321941	Transcription factor bHLH133	.
GRMZM2G007514	-0.660601	2.32974	19.0313	0.000949771	0.0379771	Protein SCAR2	ATSCAR2,DIS3,ITB1,SCAR2,WAVE4
GRMZM2G161202	-0.660679	3.2915	20.1659	0.000760182	0.0344681	0	0
GRMZM2G101125	-0.662474	2.03436	14.8058	0.00236805	0.0619881	Transmembrane amino acid transporter family protein	.
GRMZM2G088501	-0.666726	3.61619	12.2817	0.00441946	0.0867965	Sec14p-like phosphatidylinositol transfer family protein	.
GRMZM2G085019	-0.670927	3.11039	28.0018	0.000198599	0.0174428	ME3	ATNADP-ME4,NADP-ME4
GRMZM2G417435	-0.674148	1.2871	11.4652	0.00549241	0.0956993	0	0
GRMZM2G401485	-0.676527	5.2655	11.5792	0.00532558	0.0938809	0	0
GRMZM2G124941	-0.677623	1.55046	11.3117	0.00572684	0.0979781	0	0
GRMZM2G379731	-0.68369	1.92219	18.019	0.00116719	0.0424095	0	0
GRMZM2G169669	-0.685436	1.68014	11.8473	0.00495606	0.0905776	Leucine-rich repeat extensin-like protein 3	.
GRMZM2G009413	-0.686365	5.65989	63.5361	4.20633e-06	0.00275786	Exosome complex component RRP4 homolog	ATRRP4,RRP4
GRMZM2G170101	-0.6905	5.04618	20.2205	0.00075224	0.0343495	APRT1	APT2,ATAPT2,PHT1.1,APT5
GRMZM2G019907	-0.691919	2.97449	17.4775	0.00130726	0.0447543	ZmbZIP56	AHBP-1B,TGA2,"BZIP45,TGA6"
GRMZM2G563482	-0.699918	4.6198	36.7905	5.91157e-05	0.00953593	0	0
GRMZM2G055999	-0.701564	7.88113	52.5116	1.08873e-05	0.00442086	Heavy metal transport/detoxification superfamily protein	.
GRMZM2G171781	-0.706932	2.12755	19.7245	0.000828137	0.0358842	ZmMYB30	ATMYB61,MYB61
GRMZM2G005505	-0.724515	0.937292	12.5018	0.00417371	0.0841646	0	0
GRMZM2G064382	-0.730252	4.65239	39.7432	4.13693e-05	0.00786552	ZIP4	ATZIP4,ZIP4
GRMZM2G046755	-0.734554	2.80808	14.4848	0.00255423	0.0647432	5'-3' exoribonuclease 3	AtXRN2,XRN2
GRMZM2G141214	-0.735692	1.05162	12.9165	0.00375304	0.0796663	Protein HOTHEAD	EDA17,HTH
GRMZM2G088132	-0.738854	2.43862	17.3542	0.00134184	0.0454548	Mitochondrial outer membrane protein porin 3	ATVDAC1,VDAC1
GRMZM2G148404	-0.743709	3.5071	16.2353	0.00171018	0.0515335	0	.
GRMZM2G702159	-0.743836	1.59234	12.0765	0.00466389	0.0888411	0	0
GRMZM2G071702	-0.746665	2.07682	27.0145	0.000231465	0.0187837	0	0
GRMZM2G060943	-0.752592	6.94806	77.6	1.50715e-06	0.00191152	Expressed protein; protein	.
GRMZM2G087267	-0.753703	2.52033	12.1966	0.00451888	0.0876814	LSH6	LSH6
GRMZM2G001663	-0.753898	1.97114	12.9773	0.00369564	0.0792759	ZmFARL1	FRS12
GRMZM2G039345	-0.756301	3.16974	21.1157	0.000634911	0.0315901	P-loop containing nucleoside triphosphate hydrolases superfamily protein	.
GRMZM2G071846	-0.756831	6.19224	49.3734	1.47144e-05	0.00486846	Adenine phosphoribosyltransferase 2	APT2,ATAPT2,PHT1.1
GRMZM2G038073	-0.757648	3.17183	32.4428	0.000104363	0.0129839	ZmNAC13	ANAC008,SOG1
GRMZM2G109879	-0.759785	3.72961	52.5733	1.08246e-05	0.00442086	ZmABI28	.
GRMZM2G123308	-0.765392	5.13155	24.4439	0.000351768	0.0232634	ZmGLK55	KAN2
GRMZM2G390374	-0.769353	2.04242	14.4028	0.0026045	0.0654105	Protein ROOT HAIR DEFECTIVE 3 homolog 2	.
GRMZM2G041463	-0.776819	1.5259	17.6547	0.00125936	0.0442647	CBL-interacting serine/threonine-protein kinase 15%3B Putative CBL-interacting protein kinase family protein	CIPK10,PKS2,SIP1,SNRK3.8
GRMZM2G070863	-0.783381	5.61106	12.0243	0.00472869	0.0892356	Hsp70-Hsp90 organizing protein 3	.
GRMZM2G448633	-0.785548	2.06406	22.9517	0.000455041	0.0266428	ATP binding protein	.
GRMZM2G050961	-0.796696	4.07077	15.3196	0.00210217	0.0583299	chloroplast chaperonin 10	.
GRMZM2G091672	-0.796904	1.38037	14.7455	0.0024018	0.0623854	Disease resistance protein RPM1	RPM1,RPS3
GRMZM2G061398	-0.806028	3.99884	26.7347	0.000241913	0.0191691	BZIP transcription factor	.
GRMZM2G316967	-0.807505	5.36154	77.5665	1.51053e-06	0.00191152	RELK1/TPL1	TPR2
GRMZM2G093096	-0.810485	6.67584	32.8444	9.87915e-05	0.0125105	Protein LNK1	.
GRMZM2G055437	-0.812155	3.53964	33.7773	8.71391e-05	0.0117681	Transducin/WD40 repeat-like superfamily protein	.
GRMZM2G043338	-0.815291	5.34738	12.4786	0.00419882	0.0844543	Dormancy-associated protein homolog 3	.
GRMZM2G048131	-0.818027	0.658254	12.9603	0.00371157	0.0794261	ZmIAA26	0
AC233943.1_FG002	-0.822941	3.64198	21.3847	0.000603942	0.0306878	ZmLBD16/RA2	LOB
GRMZM2G102711	-0.831128	1.91636	11.1279	0.00602333	0.0998973	0	.
GRMZM5G821952	-0.835156	3.42205	23.5504	0.000409836	0.0251279	0	0
GRMZM5G842695	-0.836816	1.29193	12.7984	0.00386761	0.080987	Transparent testa 12 protein	.
GRMZM2G436199	-0.838	1.89649	12.0944	0.00464198	0.0887058	Thioredoxin X chloroplastic	ATHX,ATX,THX
GRMZM2G355752	-0.841447	3.70451	30.5033	0.000137039	0.0146982	ELIP1	ELIP,ELIP1
GRMZM2G103873	-0.852265	4.45391	35.6814	6.79902e-05	0.0104294	0	.
GRMZM5G842645	-0.854805	3.98738	29.813	0.000151462	0.0151649	Cytokinin riboside 5'-monophosphate phosphoribohydrolase LOG7	.
GRMZM2G087150	-0.862045	2.33464	30.2032	0.000143101	0.0149837	GDSL esterase/lipase	.
GRMZM2G451506	-0.867947	1.96234	18.9381	0.00096769	0.0383083	Plant mobile domain protein family	.
GRMZM5G837595	-0.868116	2.8438	18.5295	0.00105098	0.0399275	0	AAc1,ACT1
GRMZM2G031724	-0.875458	2.91792	12.4792	0.00419823	0.0844543	GA2OX10	ATGA2OX1,GA2OX1
GRMZM2G575566	-0.876843	1.15899	15.4701	0.00203102	0.0572943	KRP5	.
GRMZM2G153434	-0.882658	3.19149	29.1311	0.000167483	0.0159816	PQ-loop repeat family protein / transmembrane family protein	.
GRMZM2G459503	-0.891957	2.30978	37.5845	5.35903e-05	0.00910903	DUF2431 domain protein	.
GRMZM2G124026	-0.894478	1.55343	19.608	0.000847245	0.036177	0	.
GRMZM2G379661	-0.89691	0.355554	12.1925	0.00452377	0.0876925	0	0
GRMZM5G892769	-0.904944	2.52494	25.611	0.000289814	0.0206683	0	0
GRMZM2G337819	-0.918646	3.89311	17.2543	0.00137066	0.0460612	Putative regulator of chromosome condensation (RCC1) family protein	.
GRMZM2G117854	-0.92355	5.359	53.5746	9.86455e-06	0.00430187	ZmGLK58	.
GRMZM2G014729	-0.928673	6.89661	16.7116	0.0015405	0.0487052	TRPP6/RA3	.
GRMZM2G457309	-0.929385	0.476669	13.8531	0.0029733	0.0698091	0	.
GRMZM2G068330	-0.930778	0.649738	16.0113	0.00179753	0.0530145	ZmZHD1	ATHB21,HB21,ZFHD4
GRMZM5G847446	-0.935352	1.99224	27.9455	0.000200322	0.0174483	0	0
GRMZM2G450445	-0.940967	-0.217173	12.9923	0.00368168	0.0790538	nactf111	NAC (No Apical Meristem) domain transcriptional regulator superfamily protein
GRMZM5G827398	-0.962784	2.24385	25.2235	0.000308853	0.021498	calcium-binding EF hand family protein	.
GRMZM2G061758	-0.970942	7.53536	16.244	0.0017069	0.0514814	E3 ubiquitin-protein ligase SINA-like 10	.
GRMZM2G130354	-0.97335	3.29977	22.609	0.000483543	0.0272322	0	.
GRMZM2G153176	-0.974547	2.50758	22.9216	0.000457465	0.0266568	0	0
GRMZM2G517302	-0.992609	0.390481	13.5293	0.00321919	0.0727033	0	0
GRMZM2G058342	-0.998067	2.22445	27.3724	0.000218865	0.018194	0	0
GRMZM2G472449	-1.02029	1.45273	31.8919	0.000112614	0.0134818	0	.
GRMZM2G123202	-1.02579	1.11032	13.7205	0.00307124	0.0709811	ZmMYB54	AtMYB17,MYB17
GRMZM2G400439	-1.02603	1.12021	20.7509	0.000679935	0.0323765	0	.
AC235534.1_FG007	-1.02649	4.04252	47.5999	1.75685e-05	0.00532628	ZmHB104/OCL2	HD-GL2-1,HDG1
GRMZM2G409881	-1.02706	1.86735	14.6485	0.00245724	0.0635007	ZmHB117/WOX9C	HB-3,STIP,WOX9
GRMZM2G519409	-1.02769	1.06861	16.882	0.00148464	0.0478074	0	0
GRMZM2G114552	-1.04204	4.1981	57.1802	7.14256e-06	0.00367526	Bowman-Birk type trypsin inhibitor	.
GRMZM5G808366	-1.0446	-0.122472	12.5266	0.00414708	0.0840018	ZmARF5	ARF17
GRMZM2G155806	-1.04835	0.822103	17.5578	0.00128529	0.0445035	Pumilio homolog 12	APUM7,PUM7
GRMZM2G077989	-1.05248	1.59253	22.1387	0.000526131	0.028365	RS21-C6 protein	.
GRMZM2G572409	-1.06713	0.95953	15.4428	0.00204372	0.0574786	0	0
GRMZM5G805685	-1.06856	2.48751	35.2869	7.15168e-05	0.0107506	ZmABI41	.
GRMZM2G067205	-1.06968	0.614308	12.7786	0.00388713	0.081115	JAG	JAG
GRMZM5G804358	-1.08284	2.18662	15.0198	0.0022528	0.0605664	0	0
GRMZM2G049654	-1.09786	0.124049	21.163	0.000629341	0.0314173	0	.
GRMZM2G407825	-1.10265	3.19556	46.2426	2.01956e-05	0.00558783	Phospholipid-transporting ATPase 1	ALA1
GRMZM2G414621	-1.11588	-0.400225	13.257	0.00344455	0.0756457	0	.
GRMZM2G056750	-1.13977	1.48495	26.3534	0.000257047	0.0196409	0	ATSCAR2,DIS3,ITB1,SCAR2,WAVE4
AC232238.2_FG004	-1.14879	2.22385	18.3739	0.0010849	0.0407363	ZmbZIP90/LRS1	bZIP21,TGA9
GRMZM2G391746	-1.15181	-0.871962	15.2284	0.0021467	0.0588313	ZmCLE1C-4	.
GRMZM2G000158	-1.15238	0.0414732	12.5887	0.00408113	0.0832437	ZmIAA18	IAA2
GRMZM2G177929	-1.1585	1.86333	12.1137	0.00461841	0.0886963	IQ-domain 25	IQD26
GRMZM2G397518	-1.16294	4.07681	33.2652	9.3324e-05	0.0120816	ZmbHLH67/BA1	APTX
GRMZM2G118490	-1.17347	6.14263	70.0724	2.55329e-06	0.00212963	0	.
GRMZM5G869962	-1.17381	1.68661	26.961	0.00023342	0.0188264	0	0
GRMZM2G056068	-1.1747	0.539404	16.3874	0.00165373	0.0505927	0	0
GRMZM2G081794	-1.17767	-0.62222	12.1845	0.00453335	0.0877946	0	.
GRMZM2G102843	-1.1941	0.301542	11.3501	0.00566715	0.0973885	0	0
GRMZM2G058690	-1.19495	1.55013	11.1467	0.00599217	0.0997876	IQ-domain 25	IQD26
GRMZM2G106950	-1.20732	-0.0956092	14.8186	0.00236097	0.0619583	IGPS1	.
GRMZM6G735128	-1.21166	4.98556	14.3027	0.00266749	0.0660296	HSP20-like chaperones superfamily protein	.
GRMZM2G032540	-1.22227	-1.07507	13.2763	0.00342799	0.0755272	0	0
GRMZM5G856314	-1.22771	-0.00403253	13.3817	0.00333909	0.074334	0	0
GRMZM2G009770	-1.22862	-0.914209	11.9984	0.00476117	0.0893131	Putative leucine-rich repeat receptor-like protein kinase family protein	Leucine-rich repeat protein kinase family protein
GRMZM2G563190	-1.2346	-0.161465	12.4703	0.00420786	0.0845177	External alternative NAD(P)H-ubiquinone oxidoreductase B4 mitochondrial	NDB1,NDB3
GRMZM2G057067	-1.23548	2.95928	71.9059	2.23579e-06	0.00206556	ZmIAA9	IAA26,PAP1
GRMZM5G888860	-1.25732	1.12233	26.123	0.000266729	0.0197394	zinc knuckle (CCHC-type) family protein	.
GRMZM2G014902	-1.2731	6.28721	27.1672	0.000225989	0.0185651	ZmMYBR79/CCA1/LHY1	LHY,LHY1
GRMZM2G160990	-1.27475	0.667009	22.1467	0.000525376	0.0283619	Putative DUF1421 domain family protein	.
GRMZM2G335814	-1.28642	0.593947	26.5311	0.00024986	0.0193096	ZmGRAS16	.
GRMZM2G556845	-1.29382	1.01433	21.7566	0.00056399	0.0295234	Fimbrin-1	FIM2
GRMZM2G040121	-1.30191	1.19218	30.1189	0.000144861	0.0149837	Probable peroxygenase 4	CLO-3,RD20
GRMZM5G807592	-1.31132	0.159844	17.3499	0.00134307	0.0454585	0	0
GRMZM2G009763	-1.3162	1.13238	37.2073	5.61365e-05	0.00925293	0	0
GRMZM2G485111	-1.31641	-0.91632	11.4364	0.00553548	0.0961202	0	0
GRMZM2G059285	-1.32544	-0.933241	15.1911	0.00216521	0.0591107	Putative oxidoreductase%2C aldo/keto reductase family protein	.
GRMZM2G483865	-1.33833	-0.725089	14.3159	0.00265906	0.0659493	0	0
GRMZM5G839924	-1.34179	0.211061	12.3851	0.00430198	0.0855973	0	0
GRMZM2G581240	-1.35467	2.26772	25.6346	0.000288702	0.0206252	0	0
GRMZM2G122537	-1.35773	2.17479	24.2352	0.000364423	0.0237021	ZmHB82/WOX3a	PRS,PRS1,WOX3
GRMZM2G125649	-1.36642	0.224485	15.8139	0.00187883	0.0545143	0	.
GRMZM2G514563	-1.37608	0.344511	29.3962	0.000161031	0.0156976	0	0
GRMZM2G146066	-1.37725	-0.669269	12.8693	0.00379837	0.0801265	0	0
AC205008.4_FG001	-1.38896	0.19566	19.96	0.000791038	0.0349899	0	0
GRMZM2G429807	-1.41763	1.33165	22.0402	0.000535603	0.0288375	Plant calmodulin-binding protein-related	.
GRMZM2G080843	-1.44112	-0.407539	11.4603	0.00549972	0.0957529	Transmembrane amino acid transporter family protein	.
GRMZM2G562650	-1.46136	0.621434	22.7046	0.000475387	0.0272124	0	0
GRMZM2G420001	-1.4731	-0.442645	17.963	0.00118082	0.0427307	0	0
GRMZM2G177510	-1.47546	0.808257	18.6335	0.00102901	0.0396111	Glucan endo-13-beta-glucosidase 14	.
GRMZM2G562644	-1.47659	2.218	28.262	0.000190868	0.0172802	0	0
GRMZM5G830457	-1.48249	-0.590723	12.7627	0.00390298	0.0813204	0	IDL4
GRMZM2G009653	-1.48381	2.01577	31.4828	0.000119238	0.0139684	0	.
GRMZM2G072274	-1.48444	2.82487	25.9557	0.000274026	0.0201068	BAF1	AHL22
GRMZM5G849223	-1.4872	-1.21866	13.211	0.00348447	0.0760298	0	0
GRMZM2G167812	-1.49062	1.18171	42.6569	2.9674e-05	0.00673881	EPIDERMAL PATTERNING FACTOR-like protein 4	.
GRMZM2G073634	-1.49398	-0.621278	20.3749	0.000730298	0.0338208	Cytokinin riboside 5'-monophosphate phosphoribohydrolase LOG7	.
GRMZM2G117139	-1.53503	-0.307344	18.8444	0.00098608	0.0386435	0	0
GRMZM2G562647	-1.53779	3.91231	43.9777	2.56769e-05	0.0061398	0	0
GRMZM2G162709	-1.55068	-0.296578	12.892	0.00377651	0.0799141	ZmMYB137	AtMYB62,BW62B,BW62C,MYB62
GRMZM2G006490	-1.552	-0.57089	14.267	0.0026904	0.0663218	0	0
GRMZM2G023952	-1.55527	0.228216	13.8272	0.00299208	0.0700865	CYP24	CYP711A1,MAX1
GRMZM2G311969	-1.60925	1.78036	29.2862	0.000163671	0.0158333	heteroglycan glucosidase 1	HGL1
GRMZM2G411790	-1.61238	-1.65074	14.197	0.00273595	0.0668367	0	0
GRMZM5G849471	-1.61292	-0.414234	18.7276	0.00100959	0.0391229	Cysteine-rich receptor-like protein kinase 40	.
GRMZM2G136469	-1.61429	-1.69341	17.5204	0.00129545	0.0445895	ZmCLE1B-3	.
GRMZM2G347841	-1.63641	-0.0956953	26.9934	0.000232235	0.0187837	Adenylate kinase 1 chloroplastic	ADK,ATPADK1
GRMZM2G053669	-1.64905	0.903284	22.6551	0.000479591	0.0272124	ASN3	ASN1,AT-ASN1,DIN6
GRMZM2G442129	-1.6578	-2.04109	12.47	0.00420821	0.0845177	0	0
GRMZM2G108798	-1.66982	0.0707353	34.0702	8.38185e-05	0.0115927	ZmSRS5	SHI
GRMZM2G302245	-1.67101	2.7458	15.437	0.00204644	0.0574897	RCC1	.
GRMZM2G119999	-1.6822	0.638566	48.9745	1.53059e-05	0.0050176	ZmHB127	ATHB-16,ATHB16,HB16
GRMZM2G144530	-1.68679	-1.79104	16.9307	0.00146913	0.0476998	0	0
GRMZM2G093276	-1.6907	2.29102	22.1662	0.000523521	0.0283371	ZIP8	ZIP5
GRMZM2G007944	-1.71411	-0.452682	11.9497	0.00482296	0.0898091	0	0
GRMZM2G154942	-1.72654	-0.889262	15.204	0.00215879	0.0589762	0	0
GRMZM2G120938	-1.74809	0.473612	33.0141	9.65424e-05	0.012341	Fatty acyl-CoA reductase 1	FAR1,FAR5
GRMZM5G849024	-1.77287	-1.24757	14.2047	0.00273088	0.0667966	0	0
GRMZM2G495790	-1.77446	-1.34316	13.778	0.00302828	0.0704722	0	0
GRMZM2G110369	-1.77859	0.894275	15.3994	0.00206409	0.0578257	Protein DOWNY MILDEW RESISTANCE 6	.
GRMZM2G062129	-1.79623	2.72495	21.4806	0.000593338	0.0304151	ATA15 protein	.
AC209784.3_FG007	-1.80776	2.79123	13.2267	0.00347075	0.0759283	HSP6	ATHSP70,HSP70
GRMZM2G088134	-1.82162	-0.355806	23.0283	0.000448947	0.0263724	0	0
GRMZM2G046313	-1.82651	2.22472	44.6599	2.38606e-05	0.00598725	RNA recognition motif 2 family protein	TEL1
GRMZM2G487197	-1.83206	3.88777	46.228	2.02263e-05	0.00558783	0	0
GRMZM2G044408	-1.86566	-0.361238	30.9371	0.000128797	0.0144462	ZmMADS26	0
GRMZM2G562639	-1.89129	-1.79197	13.802	0.00301057	0.0703858	0	0
GRMZM2G110242	-1.90685	2.04036	48.507	1.60349e-05	0.00511635	ZmTCP3/WAB1/BAD1	ATTCP18,BRC1,TCP18
GRMZM2G154987	-1.91242	0.00477807	48.6943	1.57381e-05	0.00507742	ABA receptor PYL2	PYL2,RCAR14
GRMZM2G035701	-1.94331	2.87599	24.5416	0.000346028	0.0231869	ZmABI19	FUS3
GRMZM2G004224	-1.99353	-2.55144	12.3703	0.00431849	0.0857913	0	0
AC217051.3_FG006	-2.05668	4.00611	56.0972	7.85548e-06	0.00380958	PEBP5	ATC
GRMZM2G053909	-2.08146	0.707458	33.4917	9.05266e-05	0.0120331	RING/U-box superfamily protein	.
GRMZM2G388347	-2.15912	-1.92373	11.4733	0.0054803	0.0955292	0	0
GRMZM5G863003	-2.16259	-0.810029	34.8464	7.57091e-05	0.0110704	0	0
GRMZM2G023872	-2.17177	-0.233783	69.455	2.67186e-06	0.00212963	ZmGRAS20/SCL1	GAI,RGA2
GRMZM2G100828	-2.17273	-1.64164	16.1645	0.00173724	0.0520022	0	0
GRMZM2G140170	-2.19145	-0.955004	33.3839	9.18455e-05	0.0120331	0	.
AC203753.4_FG006	-2.19528	0.740346	16.4347	0.0016366	0.0503616	0	0
GRMZM2G145041	-2.2781	2.14461	16.7679	0.00152178	0.0482907	ZmMYBR96/RVE2	CIR1,RVE2
GRMZM2G064628	-2.29752	-0.204364	30.129	0.000144649	0.0149837	ZmTCP18	ATTCP18,BRC1,TCP18
GRMZM2G012405	-2.32009	-2.37704	12.8566	0.00381064	0.0802603	0	.
GRMZM2G139156	-2.41	-1.38057	11.1404	0.00600272	0.0998246	0	0
GRMZM2G146878	-2.51013	-2.49738	18.5493	0.00104676	0.0399275	Protein PLASTID MOVEMENT IMPAIRED 2	.
GRMZM2G383841	-2.51439	0.938794	26.2397	0.000261771	0.0197055	ZmbHLH147	RSL2
GRMZM2G152958	-2.56142	0.152707	13.6889	0.00309506	0.0712425	dihydrolipoyl dehydrogenases	LPD1,ptlpd1
GRMZM2G521862	-2.56882	4.13645	63.6086	4.18211e-06	0.00275786	MKAKU42	.
GRMZM2G325612	-2.72452	-1.71674	11.9507	0.00482163	0.0898091	ZmCKO5/Gn1a	ATCKX5,ATCKX6,CKX5
GRMZM2G124207	-2.74403	-1.94826	12.1048	0.00462922	0.0886963	Tetratricopeptide repeat (TPR)-like superfamily protein	.
GRMZM2G314593	-2.75908	-1.59675	16.3445	0.00166942	0.0508329	Methionyl-tRNA synthetase	.
GRMZM2G538665	-2.84304	-2.95583	15.8956	0.00184466	0.0537696	0	0
GRMZM2G110847	-2.84389	-0.760307	21.7991	0.000559633	0.0293916	0	0
GRMZM2G039567	-2.9018	-2.37952	17.9861	0.00117516	0.0426141	0	0
GRMZM2G576752	-2.91597	-2.39442	13.6079	0.00315733	0.0719425	Putative WAK family receptor-like protein kinase	WAK3
GRMZM2G322819	-3.1176	1.89129	125.983	1.13555e-07	0.000769336	Prolyl oligopeptidase family protein	.
GRMZM2G017319	-3.1679	-3.02319	14.5154	0.00253578	0.0646672	ZmLBD11	ASL39,LBD37
GRMZM5G898684	-3.17208	0.635961	24.7931	0.000331733	0.0225124	alpha/beta-Hydrolases superfamily protein	.
GRMZM2G150827	-3.37223	1.98009	28.0456	0.000197273	0.0174114	Putative dynamin-related protein 4A	DRP4C
GRMZM2G089860	-3.38537	0.453948	11.405	0.00558294	0.0965908	0	0
GRMZM2G131746	-3.39335	-3.20999	15.269	0.00212673	0.0586112	0	.
GRMZM2G170302	-3.39914	-2.58189	24.059	0.000375514	0.024001	0	0
GRMZM5G841343	-3.45949	0.582095	12.0789	0.00466098	0.0888273	methyl binding domain	.
GRMZM2G474033	-3.50473	-0.285065	21.9494	0.000544502	0.0291002	0	0
GRMZM2G125561	-3.51347	-2.58224	12.3599	0.00433024	0.0858656	0	0
GRMZM6G423719	-3.51919	0.284244	30.1378	0.000144464	0.0149837	0	0
GRMZM2G090411	-3.53801	-2.74759	16.6241	0.00157015	0.0490836	0	.
GRMZM2G028622	-3.72265	-2.67513	15.7308	0.00191437	0.0550347	ZmHB122/ZmWUS2	PGA6,WUS,WUS1
GRMZM2G108933	-3.82503	-2.57887	25.879	0.000277451	0.0201979	ZmHB94/WOX2A	WOX2
GRMZM2G116592	-3.83174	0.795866	30.7045	0.000133141	0.0146275	ZmC3H	.
GRMZM2G009632	-3.92835	3.38057	20.9233	0.000658204	0.0320629	0	0
GRMZM2G007729	-4.14681	1.39378	18.2597	0.00111061	0.0413426	HSP22	.
GRMZM2G481210	-4.37241	-2.14001	17.141	0.00140422	0.0464832	zinc finger (MYND type) family protein / programmed cell death 2 C-terminal domain-containing protein	.
GRMZM2G078129	-4.45313	-1.84204	31.3938	0.000120739	0.014027	Protein DETOXIFICATION 16	.
GRMZM2G550430	-4.73454	-3.79705	13.5759	0.00517732	0.0928355	0	0
AC233788.2_FG001	-5.02271	-0.793986	14.8208	0.00235975	0.0619583	0	0
AC177897.2_FG025	-5.06392	-1.55754	12.2277	0.00448221	0.087387	0	0
GRMZM2G340444	-5.65034	-3.3377	20.7472	0.00143284	0.0469544	Putative RING zinc finger domain superfamily protein	.
GRMZM2G411860	-5.82069	-0.708994	11.6148	0.0052747	0.0933464	0	0
GRMZM2G053830	-5.99973	-1.81858	11.2879	0.00576424	0.0982458	0	0
