# Supplementary material for: Structural variation at the maize WUSCHEL1 locus alters stem cell organization in inflorescences
Source: Nat Commun. 2021 Apr 22;12:2378. doi: 10.1038/s41467-021-22699-8 (PMC8062686; doi:10.1038/s41467-021-22699-8)
Supplement: Supplementary file 5 — Supplementary Data 2 [file 41467_2021_22699_MOESM5_ESM.xlsx]

## Sheet: General
Supplementary Data 2
List of molecular markers, primers and in situ probes used in this study

## Sheet: molecular markers
Primer name	Oligo sequence 5'->3'	Use
Bif3-T4-F1	GTCGCTGTCTCACCAATCAC	Bif3 mapping marker
Bif3-T4-R1	GGTTGCTGCTTTCTCTTTGG	Bif3 mapping marker
ZmMP2-R1	AAGAAGAGCCGCTGCGTGGCTAC	Bif3 mapping marker
ZmMP2-F6	TAGGGTAGAGTTCCTCACTTCTCG	Bif3 mapping marker
BIF3-T13-F	TCCAAGAACGGCTGCCTCAAGATCC	Bif3 mapping marker
BIF3-T13-R	GACCTCCTACGGAAGCTCCATCTGC	Bif3 mapping marker
Bif3-T3-F	GACGAAATTATCAACCTG	Bif3 mapping marker
Bif3-T3-R	GTACTGGAAAATAATTGC	Bif3 mapping marker

## Sheet: primer list
Primer name	Oligo sequence 5'->3'	Use
7448-F12	GAGACGATCGATGGTGGTGTAAAA	Bif3 genotyping, Marker1
7448-R9	CCTCCACACGTTACACGTACTTCC	Bif3 genotyping, Marker1
WUSF	CTCCTTATAAACCCTCCTCAATGC	Bif3 genotyping, Marker2
WUS-R	CCTTGAGGATCCTGATCTGCT	Bif3 genotyping, Marker2
018F1	CGTCTAGACCTCTTCACGCACTG	Bif3 genotyping, CAPS-HpaI, Marker3; MuDR genotyping
018R11	GGTGGCGGATGCTGCTAGA	Bif3 genotyping, CAPS-HpaI, Marker3
MuTIR	AGAGAAGCCAACGCCAWCGCCTCYATTTCGTC	MuDR genotyping
6968F2	GATTTTCGGAAAGCTAACCTCAGT	Bif3 genotyping, Marker4
6968R4	TCTAGGCACGCTAAACATAAAGTC	Bif3 genotyping, Marker4
1428WUS-FWD	CGATCATGGCGTCCCGAAGAAACCGTAC	WUS1B promoter; ZmWUS1-A genotyping
6968-F7	TGGCTCTAGTTTTGTTCTCTACCG	WUS1B promoter; ZmWUS1-B genotyping
6968-F6	TGCTGTGATTGAGATGGTTCACAT	WUS1B promoter; ZmWUS1-B genotyping
Bif3RTR3-1	GAACTCGTGTCCAGCATCACAG	ZmWUS1-A/ZmWUS1-B genotyping
WUSseqF1	CTCTAGCTCCTCGGATATGCACCT	WUS1 gene
WUSseqR1	ACTACTGCTAGCCCCCAATGAAA	WUS1 gene
Bif3RTF3-1	GATCCTCAAGGAGCTGTACTACGG	WUS1 gene
WUSseqF3	TCTCACCATGCACCTAGCAC	WUS1 gene
WUSseqR3	GGGAGACAAGTTTGACACGA	WUS1 gene
3-SP3	ATGTGTGAAGGAAGGCANNNNNNNNNGGAGAT	WUS1 TAIL-PCR
3-SP2	CTCTGAATTCTCGTCATGGAACTATGGAAGGA	WUS1 TAIL-PCR
3-SP1	ACCAGCTGATGCAGATGCAAGAGCAGTACA	WUS1 TAIL-PCR
WUSfu-R1	GTGTCGACCTGTGTTGTACGTGA	WUS1 probe for southern blot
WUS1gR-F2	GGCGCGACAACGAGAGGACGCCA	WUS1 gRNA
WUS1gR-R2	AAACTGGCGTCCTCTCGTTGTCG	WUS1 gRNA
7448F1	AGCAGCAGCTACCTTCCGTTCT	WUS1 qRT-PCR
7448R1	AGCTGGGCGTTGCTGTAAAAG	WUS1 qRT-PCR
UBIQUITIN-F1	GAGTGCCCCAACGCCGAGTG	UBIQUITIN qRT-PCR
UBIQUITIN-R1	CTACGCCTGCTGGTTGTAGACGTA	UBIQUITIN qRT-PCR
WUS1pro-F1_KpnI	CATGGTACCAAGCGGCCGAAGCTAGAG	ZmWUS1B promoter cloning
WUS1Bpro-F1_KpnI	CATGGTACCTGTTGTAAAGATATCGTCGT	ZmWUS1B promoter cloning
pWUS1B-mF1_KpnI	CATGGTACCTGTTGTAATTTTTTCGTCGT	ZmWUS1B promoter cloning
WUS1B-pR1_BamHI	CTGCAGGGATCCGCCTCAGCAGCTGGTCACA	ZmWUS1B promoter cloning
pWUS1B-mR1	TAGCTTCGGCCGCTTTACTGTGATACGACG	ZmWUS1B promoter cloning
119repM-F	TAATTTTTTCGTCGTATCCCATGATCCTTCGTGTGTCAACTTCACTTGTCTCTCTCCAAATTTTTTCGTCGTATCCCATGATCCTTCCTCCCCTCCAAATTTTTTCGTCGTATCACAGTA	mutation in the core AGATAT elements of 119bp repeat
ZmRR8DB-SfiA	GAATTCGGCCGTCAAGGCCAGAAAGTGGCGATCCTTCT	ZmRR8 DNA binding domain cloning
ZmRR8DB-SfiB	AGTCGACGGCCCATGAGGCCATGATGCTGTGCAATTCT	ZmRR8 DNA binding domain cloning
ZmRR11DB-SfiA	GAATTCGGCCGTCAAGGCCAGAGGGCGACGAGCCCTCC	ZmRR11 DNA binding domain cloning
ZmRR11DB-SfiB	AGTCGACGGCCCATGAGGCCTGCCACAGCACTTAACCG	ZmRR11 DNA binding domain cloning

## Sheet: in situ probes
Gene model	Gene name	Vector	Fwd primer 5′-3′	Rev primer 5′-3′	Enzyme	Note
GRMZM2G047448	ZmWUS1	pENTR233	GAATTCGGCCGTCAAGGCCAATGGCGGCCAACGTGGGC	AGTCGACGGCCCATGAGGCCTCACATGGTCCCTGCAGGGT	BamHI	T7 RNAP
GRMZM2G059392	ZmLOG7a	pGEM-T	AGCTGCGATGGCAATGGAC	AATCTGGGGTTAGCGTAGGTAGG	SacII	SP6 RNAP
GRMZM5G842645	ZmLOG7c	pGEM-T	GATCGGCAGCTAAACAAGCAC	GTCAGCAACTGGTCAGAGAAGG	SacII	SP6 RNAP
GRMZM2G057067	ZmIAA9	pENTR	none	none	BglII	T7 RNAP, construct ordered from GRASSIUS (pUT6812)
GRMZM2G123140	ZmOCL4	pENTR233	GAATTCGGCCGTCAAGGCCAATGTTTGGGGACTGCCAGGT	AGTCGACGGCCCATGAGGCCCTACTCGGAGGCAGCAGCC	SpeI	T7 RNAP
GRMZM2G372364	ZmCLE7	pGEM-T	GATCTTCCTCTGCATGAGCTTG	ACAAGAGGTGAGCGTGCAT	SpeI	T7 RNAP
GRMZM2G017087	KN1	pGEM-T	CCCCAAGAACTTCATCTCATCTC	GCTACCTTCTTGATCCTCCTCA	SacII	SP6 RNAP
GRMZM2G529859	ZYB15	pBJ36	TCCCGCCCGCCGCGCCG	TACATGGTAAAGGACGATGGAAC	EcoRI	T7 RNAP
