# Supplementary material for: Structural variation at the maize WUSCHEL1 locus alters stem cell organization in inflorescences
Source: Nat Commun. 2021 Apr 22;12:2378. doi: 10.1038/s41467-021-22699-8 (PMC8062686; doi:10.1038/s41467-021-22699-8)
Supplement: Supplementary file 7 — Source Data [file 41467_2021_22699_MOESM7_ESM.xlsx]

## Sheet: Fig.1c
Figure 1c. SEMs

## Sheet: Fig.1d
Figure 1d. SEMs

## Sheet: Fig.1f
Figure 1f. SAM size
Genotype	SAM diameter (mm)		p value +/+ vs +/Bif3	4.17621e-06
+/+	118.274		p value +/+ vs Bif3/Bif3	6.6158e-06
+/+	99.5939
+/+	115.127
+/+	116.548
+/+	106.142
+/+	103.249
+/+	111.168
+/+	103.553
+/+	99.9492
+/+	102.64
+/+	106.041
+/+	112.69
+/+	114.924
+/+	105.178
+/+	113.503
+/+	106.599
+/+	112.893
+/Bif3	102.081
+/Bif3	127.462
+/Bif3	112.437
+/Bif3	123.655
+/Bif3	119.848
+/Bif3	114.721
+/Bif3	117.31
+/Bif3	120.305
+/Bif3	128.629
+/Bif3	104.213
+/Bif3	109.695
+/Bif3	109.797
+/Bif3	121.98
+/Bif3	118.528
+/Bif3	126.954
+/Bif3	119.695
+/Bif3	109.137
+/Bif3	115.736
+/Bif3	122.995
+/Bif3	117.31
+/Bif3	129.391
+/Bif3	121.827
+/Bif3	124.365
+/Bif3	124.873
+/Bif3	130
+/Bif3	124.924
+/Bif3	122.335
+/Bif3	130.609
Bif3/Bif3	112.69
Bif3/Bif3	115.381
Bif3/Bif3	116.548
Bif3/Bif3	116.345
Bif3/Bif3	130.761
Bif3/Bif3	121.421
Bif3/Bif3	110.203
Bif3/Bif3	130.66
Bif3/Bif3	114.67
Bif3/Bif3	123.655
Bif3/Bif3	125.228
Bif3/Bif3	117.31
Bif3/Bif3	117.259
Bif3/Bif3	118.274
Bif3/Bif3	120.812
Bif3/Bif3	112.69
Bif3/Bif3	114.721
Bif3/Bif3	117.462
Bif3/Bif3	112.69
Bif3/Bif3	127.919
Bif3/Bif3	115.736
Bif3/Bif3	124.365

## Sheet: Fig.2a
Figure 2a. Positional cloning
fields	Proximal boundary	Distal boundary		2010-11 Molokai, HI							2011 San Diego, CA							2012 Rutgers, NJ										2012 Rutgers, NJ	recombinants
2010-11 Molokai, HI	BIF3-T4	umc2363			umc2245	Bif3-T4	umc2363	umc1542	umc1823			umc2245	Bif3-T4	MP2	BIF3-T3indel	umc2363							umc2245	Bif3-T4	BIF3-T3indel	umc2363							umc2245	Bif3-T4	MP2	BIF3-T13	BIF3-T9	BIF3-T3indel	umc2363
recombinants R	3R/135 mutants	1R/135 mutants		bin	2.00-2.01		2.02	2.02	2.02		bin	2.00-2.01				2.02		bin					2.00-2.01									ctg	2.00-2.01						2.02
B73v3 chr.2 position	3.18 Mb	4.15Mb		ctg		68					ctg		68					ctg
2011 San Diego, CA	MP2	BIF3-T3		Mb	3.06	3.18	4.15	4.65	7.84		Mb	3.06	3.18	3.32	3.85	4.15		Mb					3.06	3.18	3.85	4.15						Mb	3.06	3.18	3.36	3.409	3.57	3.85	4.15
recombinants R	1R/126 mutants	1R/126 mutants
B73v3 chr.2 position	3.34 Mb	3.8 Mb		mut							mut							Phenotype	Plate	Column	Row							Phenotype	Plate	Column	Row
2012 Rutgers, NJ	BIF3-T4	BIF3-T13		1	2	X	X		X		1	X			X			wt	P1	1	A	1	2			2		mut	P1	2	E	13	X	X	X		X	2	2
recombinants R	8R/~330 mutants	1R/~330 mutants		2	X		X		X		2	X			X			mut	P1	1	B	2	X		X	X		wt	P1	4	A	25	X	2				2	2
B73v3 chr.2 position	3.18Mb	3.415 Mb		3	X		X		X		3	X			X				P1	1	C	3	2		2	2		wt	P1	5	A	33	X	2				2	2
				4	X		X		X		4	X			X				P1	1	D	4	2			2		mut	P1	8	A	57	X	X	X		X	2	2
markers	gene models	B73v3 chr.2 position		5	X		X		X		5	X			X			wt	P1	1	E	5	2		2	2		wt	P1	8	E	61	2	2	2		2	X	X
BIF3-T4	GRMZM2G119773	3.18 Mb		6	X		X		X		6	X			X				P1	1	F	6	X		X	X		wt	P1	8	F	62	X	2				2	2
MP2	GRMZM2G034840	3.34 Mb		7	X		X		X		7	X			X				P1	1	G	7	X		X	X		mut	P1	8	G	63	2	2	X			X	X
BIF3-T13	GRMZM2G348909	3.41 Mb		8	X		X		X		8	X			X			mut	P1	1	H	8	X			X		mut	P2	2	E	108	X	X	X		X	2	2
BIF3-T3	GRMZM2G087201	3.80 Mb		9	X		X		X		9	X			X				P1	2	A	9	X			X		mut	P2	3	H	119	X	X	X		X	2	2
				10	X		X		X		10	X			X				P1	2	B	10	2		2	2		mut	P2	7	F	149	2	2	X			X	X
gene models	markers	B73v3 chr.2 position		11	X		X		X		11	X			X				P1	2	C	11	2		2	2		mut	P2	8	E	156	2	2	X			X	X
GRMZM2G034840	MP2	3.34 Mb		12	X		X		X		12	X			X				P1	2	D	12	2		2	2		wt	P3	3	F	212	2	2	2		2	X	X
GRMZM2G047590		3.37 Mb		13	X		X		X		13	X			X			mut	P1	2	E	13	X		2	2		mut	P3	8	F	252	2	2	X			X	X
GRMZM2G047474		3.37 Mb		14	X		X		X		14	X			X				P1	2	F	14	2			2		wt	P3	9	D	258	X	2				2	2
GRMZM2G047448	WUS1	3.38 Mb		15	X		X		X		15	X			X				P1	2	G	15	2			2		mut	P3	10	A	263	2	2	X			X	X
GRMZM2G047321		3.39 Mb		16	X		X		X		16	X			X				P1	2	H	16	X			X		wt	P4	1	E	290	X	X	2			2	2
GRMZM2G047018		3.39 Mb		17	X		X		X		17	X			X			wt	P1	3	A	17	2			2		wt	P4	2	F	299	X	2				2	2
GRMZM2G046968		3.40 Mb		18	X		X		X		18	X			X			wt	P1	3	B	18	2			2		mut	P4	7	A	334	2	2	X			X	X
GRMZM2G348909	BIF3-T13	3.41 Mb		19	X		X		X		19	X			X			wt	P1	3	C	19	2			2		mut	P4	7	E	338	X	X	X	X	2	2	2
				20	X		X		X		20	X			X				P1	3	D	20	2			2		mut	P4	10	E	362	X	2	X		X	2	2
				21	X		X		X		21	X			X			mut	P1	3	E	21	X			X		mut	P4	12	A	374	X	X	X		X	2	2
				22	X		X		X		22	X			X				P1	3	F	22	2			2		mut	P4	12	G	380	X	X	X		X	2	2
				23	X		X		X		23	X			X			mut	P1	3	G	23	X			X		mut	P5	3	E	401	X	X	X		X	2	2
				24	X		X		X		24	X			X			died	P1	3	H	24	X			X		wt	P5	6	B	422	X	X	2			2	2
				25	X		X		X		25	X			X			wt	P1	4	A	25	X			2		mut	P5	10	D	456	2	X				X	X
				26	X		X		X		26	X			X			mut	P1	4	B	26	X			X		wt	P6	3	E	496	2	2	2	2	X	X	X
				27	X		X		X		27	X			X			wt	P1	4	C	27	2			2		mut	P6	3	H	499	X	X	X		X	2	2
				28	X		X		X		28	X			X				P1	4	D	28	2			2		mut	P6	4	D	503	X	X	X		X	2	2
				29	X		X		X		29	X			X				P1	4	E	29	2			2		mut	P6	4	G	506	2	2	X			X	X
				30	X		X		X		30	X			X				P1	4	F	30	X			X		wt	P6	7	A	524	X	2				2	2
				31	X		X		X		31	X			X				P1	4	G	31	2			2		wt	P6	7	F	529	X	2				2	2
				32	X		X		X		32	X			X				P1	4	H	32	X			X		mut	P6	9	A	540	X	X	X	2	2	2	2
				33	X		X		X		33	X			X			wt	P1	5	A	33	X			2		mut	P6	10	C	550	2	2	X			X	X
				34	X		X		X		34	X			X				P1	5	B	34	2			2		wt	P7	2	H	586	X	2				2	2
				35	X		X		X		35	X			X				P1	5	C	35	X			X		mut	P7	10	B	644	2	X				X	X
				36	X		X		X		36	X			X			wt	P1	5	D	36	2			2		mut	P7	10	C	645	X	X	X		X	2	2
				37	2	2	X		X		37	X			X			wt	P1	5	E	37	2			2
				38	X		X		X		38	X			X				P1	5	F	38	X			X
				39	X		X	X	X		39	X			X				P1	5	G	39	2			2		Note
				40	X		X	X	X		40	X			X			mut	P1	5	H	40	X			X		In this population, we screened for individuals with recombination events between the two flanking markers (yellow); 661 samples were genotyped and 36 samples identified as recombinants. Of these, we considered only 9 samples with a clear mutant phenotype (in bold)
				41	2	X	X	X	X		41	X			X				P1	6	A	41	X			X
				42	X		X	X	X		42	X				X			P1	6	B	42	2			2
				43	X		X	X	1		43	X			X			wt	P1	6	C	43	2			2
				44	X		X	X	X		44	X			X				P1	6	D	44	2			2
				45	X		X	X	X		45	X			X				P1	6	E	45	2			2
				46	X		X	X	1		46	X			X				P1	6	F	46	X			X
				47	X		X	X	X		47	X			X				P1	6	G	47	2			2
				48	X		X	X	2?		48	X			X				P1	6	H	48	X			X
				49	X		X	X	2?		49	X			X				P1	7	A	49	2			2
				50	X		X	X	X		50	X			X				P1	7	B	50	X			X
				51	X		X	X	X		51	X			X				P1	7	C	51	2			2
				52	X		X	X	X		52	X			X				P1	7	D	52	X			X
				53	X		X	X	X		53	X			X				P1	7	E	53	2			2
				54	X		X	X	X		54	X			X				P1	7	F	54	2			2
				55	X		X	X	X?		55	X			X				P1	7	G	55	2			2
				56	X		X	X	1		56	X			X				P1	7	H	56	2			2
				57	X		X	X	X		57	X			X				P1	8	A	57	X			2
				58	X		X	X	X		58	X			X				P1	8	B	58	2			2
				59	X		X	X	x		59	2	2	X	X				P1	8	C	59	X			X
				60	X		X	X	1		60	X			X				P1	8	D	60	X			X
				61	X		X	X	1		61	X			X				P1	8	E	61	2			X
				62	X		X	X	X		62	X			X				P1	8	F	62	X			2
				63	X		X	X	X		63	X			X				P1	8	G	63	2			X
				64	X		X	X	2?		64	X			X				P1	8	H	64	X			X
				65	X		X	X	X		65	X			X				P1	9	A	65	2			2
				66	X		X	X	X		66	X			X				P1	9	B	66	2			2
				67	X		X	X	X		67	X			X				P1	9	C	67	X			X
				68	X		X	X	X		68	2	2	X	X				P1	9	D	68	X			X
				69	X		X	X	X		69	X			X				P1	9	E	69	2			2
				70	X		X		X		70	X			X				P1	9	F	70	X			X
				71	X		X		X		71	X			X				P1	9	G	71	X			X
				72	X		X		X		72	X			X				P1	9	H	72	2			2
				73	X		X		X		73	X			X				P1	10	A	73	X			X
				74	X		X		X		74	X			X				P1	10	B	74	2			2
				75	X		X		X		75	X			X				P1	10	C	75	X			X
				76	X		X		2		76	X			X				P1	10	D	76	X			X
				77	X		X		1		77	X			X				P1	10	E	77	X			X
				78	X		X		1		78	X			X				P1	10	F	78	2			2
				79	X		X		X		79	X			X				P1	10	G	79	X			X
				80	X		X		X		80	X				X			P1	10	H	80	2			2
				81	X		X		1		81	X			X				P1	11	A	81	X			X
				82	X		X		1		82	X			X				P1	11	B	82	X			X
				83	X		X		1		83	X			X				P1	11	C	83	2			2
				84	X		X		1		84	X			X				P1	11	D	84	2			2
				85	X		X		X		85	X				X			P1	11	E	85	X			X
				86	X		X		X		86	X			X				P1	11	F	86	2			2
				87	X		X		X		87	X			X				P1	11	G	87	X			X
				88	X		X		X		88	X			X				P1	11	H	88	X			X
				89	X		X		X		89	X			X				P1	12	A	89	2			2
				90	X		X		X		90	X			X				P1	12	B	90	2			2
				91	X		X		X		91	X			X				P1	12	C	91	2			2
				92	X		X		X		92	X			X				P1	12	D	92	2			2
				93	X		X		X		93	X			X			mut	P1	12	E	93	X			X
				94	X		X		X		94	X	X	X	2				P1	12	F	94	X			X
				95	X		X		X		95	X			X			mut	P1	12	G	95	X			X
				96	X		X		1		96	2	2	2		X			P2	1	A	96	X			X
				97	X		X		1		97	X				X			P2	1	B	97	2			2
				98	X		X		1		98	X			X	X		mut	P2	1	C	98	X			X
				99	2	2	X		1		99	X				X			P2	1	D	99	X			X
				100	X		X		1		100	X			X	X			P2	1	E	100	2			2
				101	X		X		1		101	X			X	X		mut	P2	1	F	101	X			X
				102	X		X		1		102	X				X			P2	1	G	102	X			X
				103	X		X		X		103	X			X	X			P2	1	H	103	X			X
				104	X		X		X		104	X				X		?	P2	2	A	104	2			2
				105	X		X		X		105	X				X			P2	2	B	105	2			2
				106	X		X		X		106	X			X	X		mut	P2	2	C	106	X			X
				107	X		X		X		107	X				X			P2	2	D	107	2			2
				108	X		X		X		108	X				X		mut	P2	2	E	108	X	X		2
				109	2	2	X		X		109	X				X		mut	P2	2	F	109	X			X
				110	X		X		X		110	X			X	X			P2	2	G	110	2			2
				111	X		X		X		111	X				X		mut	P2	2	H	111	X			X
				112	X		X		X		112	X			X	X		wt	P2	3	A	112	2			2
				113	X		X		X		113	X				X			P2	3	B	113	2			2
				114	X		X		X		114	X				X			P2	3	C	114	2			2
				115	X		X		X		115	X				X			P2	3	D	115	2			2
				116	X		X		X		116	X			X	X		mut	P2	3	E	116	X			X
				117	X		X		X		117	X				X			P2	3	F	117	2			2
				118	X		X		X		118	X			X	X			P2	3	G	118	2			2
				119	X		X		X		119	X				X		mut	P2	3	H	119	X			2
				120	X		X		X		120	X				X		wt	P2	4	A	120	2			2
				121	X		X		X		121	X				X		wt	P2	4	B	121	2			2
				122	X		X		X		122	X				X		wt	P2	4	C	122	2			2
				123	X		X		X		123	X				X		wt	P2	4	D	123	2			2
				124	X		X		X		124	X				X		wt	P2	4	E	124	2			2
				125	X		X		X		125	X				X		mut	P2	4	F	125	X			X
				126	X		X		X		126	X				X			P2	4	G	126	2			2
				127	X		X		2		wt							mut	P2	4	H	127	X			X
				128	X		X		X		1	2			2				P2	5	A	128	2			2
				129	X		X		X		2	2			2			died	P2	5	B	129	X			X
				130	X		X		X		3	2			2			mut	P2	5	C	130	X			X
				131	X		X		X		4	2			2				P2	5	D	131	2			2
				132	X	X	2		2		5	2			2			mut	P2	5	E	132	X			X
				133	X		X		X		6	2			2			mut	P2	5	F	133	X			X
				134	X		X		2		7	2			2				P2	5	G	134	2			2
				135	X		X		X		8	2			2				P2	5	H	135	2			2
				wt							9	2			2				P2	6	A	136	2			2
				1	2		2		2		10	2			2				P2	6	B	137	2			2
				2	2		2		2		11	2			2			mut	P2	6	C	138	X			X
				3	2		2		2		12	2			2				P2	6	D	139	2			2
				4	2		2		X		13	2			2				P2	6	E	140	2			2
				5	2		2		2		14	2			2				P2	6	F	141	2			2
				6	2		2		X		15	2			2				P2	6	G	142	2			2
				7	2		2		2		16	2			2				P2	6	H	143	2			2
				8	2		2		2		17	2			2				P2	7	A	144	2			2
				9	2		2		2		18	2			2				P2	7	B	145	2			2
				10	2		2		1		19	2			2				P2	7	C	146	2			2
				11	2		2		2		20	2			2				P2	7	D	147	2			2
				12	2		2		2		21	2			2			mut	P2	7	E	148	X			X
				13	2		2		2		22	2	2	X	X	X		mut	P2	7	F	149	2			X
				14	2		2		1		23	2			2				P2	7	G	150	X			X
				15	2		2		2		24	2			2				P2	7	H	151	2			2
				16	2		2		2		25	2			2				P2	8	A	152	2			2
				17	2		2		2		26	2			2				P2	8	B	153	2			2
				18	2		2		2		27	2			2				P2	8	C	154	X			X
				19	2		2		2		28	X	X	2	2				P2	8	D	155	2			2
				20	2		2		2		29	2			2				P2	8	E	156	2			X
				21	2		2		X		30	2			2				P2	8	F	157	2			2
				22	2		X		X		31	X	X	2	2				P2	8	G	158	2			2
				23	2		2		2		32	2			2				P2	8	H	159	2			2
				24	2		2		2		33	2			2				P2	9	A	160	2			2
				25	2		2		2		34	2			2				P2	9	B	161	2			2
				26	2		2		2		35	2			2				P2	9	C	162	2			2
				27	2		2		2		36	2			2				P2	9	D	163	X			X
				28	2		2		2		37	2			2				P2	9	E	164	2			2
				29	2		2		2		38	2			2				P2	9	F	165	2			2
				30	2		2		2		39	2			2				P2	9	G	166	X			X
				31	2		2		2		40	2				2			P2	9	H	167	X			X
				32	2		2		2		41	2			2				P2	10	A	168	X			X
				33	2		2		2		42	2			2				P2	10	B	169	X			X
				34	2		2		2		43	2			2				P2	10	C	170	X			X
				35	2		2		2		44	2			2				P2	10	D	171	X			X
				36	2		2		2		45	2			2				P2	10	E	172	X			X
				37	2		2		2		46	2			2				P2	10	F	173	X			X
				38	2		2		X?		47	2			2				P2	10	G	174	X			X
				39	2		2		X?		48	2				2			P2	10	H	175	2			2
				40	2		2		2		49	2			2				P2	11	A	176	2			2
				41	2		2		2		50	2			2				P2	11	B	177	2			2
				42	2		2		2		51	2			2				P2	11	C	178	2			2
				43	X	2	2		2		52	2			2				P2	11	D	179	2			2
				44	2		2		2		53	2			2				P2	11	E	180	X			X
				45	2		2		2		54	2			2				P2	11	F	181	2			2
				46	2		2		2		55	2			2				P2	11	G	182	2			2
				47	2		2		X		56	2				2			P2	11	H	183	2			2
				48	2		2		2		57	2			2				P2	12	A	184	X			X
				49	2		2		2		58	2				2			P2	12	B	185	2			2
				50	2		2		2		59	2			2				P2	12	C	186	2			2
				51	2		2		2		60	2			2				P2	12	D	187	X			X
				52	2		2		2		61	2			2				P2	12	E	188	2			2
				53	2		2		2		62	2				2			P2	12	F	189	2			2
				54	2		2		2		63	2				2			P2	12	G	190	2			2
				55	2		2		2		64	2				2			P3	1	A	191	X			X
				56	2		2		2		65	2			2	2			P3	1	B	192	2			2
				57	2		2		X		66	2			2	2			P3	1	C	193	X			X
				58	2		2		2		67	2			2	2			P3	1	D	194	X			X
				59	2		2		2		68	2			2	2			P3	1	E	195	2			2
				60	2		2		2		69	2			2	2			P3	1	F	196	2			2
				61	2		2		2		70	2			2	2			P3	1	G	197	2			2
				62	2		2		2		71	2			2	2			P3	1	H	198	2			2
				63	2		2		1		72	2			2	2			P3	2	A	199	2			2
				64	2		2		2		73	2			2	2			P3	2	B	200	2			2
				65	2		2		2		74	X	X	2	2	2			P3	2	C	201	X			X
				66	2		2		2		75	2			2	2			P3	2	D	202	X			X
				67	2		2		2		76	2			2	2			P3	2	E	203	2			2
				68	2		2		X		77	2			2	2			P3	2	F	204	X			X
				69	2		2		2		78	2			2	2			P3	2	G	205	2			2
				70	2		2		X		79	2			2	2			P3	2	H	206	X			X
				71	2		2		2		80	2				2			P3	3	A	207	2			2
				72	2		2		2		81	2				2			P3	3	B	208	X			X
				73	2		2		2		82	2				2			P3	3	C	209	2			2
				74	2		2		2		83	2				2			P3	3	D	210	X			X
				75	2		2		2		84	2				2			P3	3	E	211	X			X
				76	2		2		2		85	2				2		wt	P3	3	F	212	2			X
				77	2		2		2		86	2				2			P3	3	G	213	2			2
				78	2		2		1		87	2				2			P3	3	H	214	X			X
				79	2		2		2		88	2				2			P3	4	A	215	2			2
				80	2		2		2		89	2	2	2	X	X			P3	4	B	216	X			X
				81	2		2		2		90	2				2			P3	4	C	217	2			2
				82	2		2		2		91	2				2			P3	4	D	218	2			2
				83	2		2		2		92	2				2			P3	4	E	219	X			X
				84	2		2		1		93	2				2			P3	4	F	220	X			X
				85	2		2		2		94	2				2			P3	4	G	221	X			X
				86	2		2		2		95	2				2			P3	4	H	222	X			X
				87	2		2		2		96	2				2			P3	5	A	223	X			X
				88	2		2		X		97	2				2			P3	5	B	224	2			2
				89	2		2		2		98	2				2			P3	5	C	225	2			2
				90	2		2		2		99	2				2			P3	5	D	226	2			2
				91	2		2		2		100	2	X	X		X			P3	5	E	227	2			2
				92	2		2		2		101	2				2			P3	5	F	228	X			X
				93	2		2		2		102	2				2			P3	5	G	229	X			X
				94	2		2		2		103	2				2			P3	5	H	230	X			X
				95	2		2		2		104	2				2			P3	6	A	231	X			X
				96	2		2		2		105	2				2			P3	6	B	232	X			X
				97	2		2		2		106	2				2			P3	6	C	233	X			X
				98	2		2		2		107	2				2			P3	6	D	234	2			2
				99	2		2		2		108	2				2			P3	6	E	235	X			X
				100	2		2		2		109	2				2			P3	6	F	236	2			2
				101	2		2		2		110	2				2			P3	6	G	237	2			2
				102	2		2		2		111	2				2			P3	6	H	238	X			X
				103	2		2		X		112	2				2			P3	7	A	239	X			X
				104	2		2		X		113	2				2			P3	7	B	240	2			2
				105	2		2		2		114	2				2			P3	7	C	241	2			2
				106	2		2		2		115	2				2			P3	7	D	242	2			2
				107	2		2		2		116	2				2			P3	7	E	243	2			2
				108	2		2		2		117	2				2			P3	7	F	244	2			2
				109	2		2		X		118	2				2			P3	7	G	245	2			2
				110	2		2		X		119	2				2			P3	7	H	246	X			X
				111	2		2		2		120	2				2			P3	8	A	247	2			2
				112	2		2		X		121	2				2			P3	8	B	248	2			2
				113	2		2		X		122	2				2			P3	8	C	249	2			2
				114	2		2		2		123	2				2			P3	8	D	250	X			X
				115	2		2		2		124	2				2			P3	8	E	251	X			X
				116	2		2		2		125	2				2		mut	P3	8	F	252	2			X
				117	2		2		2		126	2				2			P3	8	G	253	X			X
				118	2		2		2		127	2				2			P3	8	H	254	2			2
				119	2		2		2		128	2				2			P3	9	A	255	X			X
				120	2		2		2		129	2				2			P3	9	B	256	2			2
				121	2		2		X		130	2				2			P3	9	C	257	X			X
				122	2		2		X		131	2				2		wt	P3	9	D	258	X			2
				123	2		2		X		132	2				2			P3	9	E	259	X			X
				124	2		2		X		133	2				2			P3	9	F	260	X			X
				125	2		2		X		134	2				2			P3	9	G	261	2			2
											135	2				2			P3	9	H	262	X			X
											136	2				2			P3	10	A	263	2			X
											137	2				2			P3	10	B	264	X			X
											138	2				2			P3	10	C	265	X			X
											139	2				2			P3	10	D	266	2			2
											140	2				2			P3	10	E	267	2			2
											141	2				2			P3	10	F	268	2			2
																			P3	10	G	269	X			X
																			P3	10	H	270	X			X
																			P3	11	A	271	X			X
																			P3	11	B	272	2			2
																			P3	11	C	273	X			X
																			P3	11	D	274	2			2
																			P3	11	E	275	2			2
																			P3	11	F	276	2			2
																			P3	11	G	277	2			2
																			P3	11	H	278	2			2
																			P3	12	A	279	X			X
																			P3	12	B	280	2			2
																			P3	12	C	281	2			2
																			P3	12	D	282	X			X
																			P3	12	E	283	X			X
																			P3	12	F	284	X			X
																			P3	12	G	285	X			X
																			P4	1	A	286	X			X
																			P4	1	B	287	X			X
																			P4	1	C	288	X			X
																			P4	1	D	289	X			X
																		wt	P4	1	E	290	X			2
																			P4	1	F	291	2			2
																			P4	1	G	292	2			2
																			P4	1	H	293	2			2
																			P4	2	A	294	2			2
																			P4	2	B	295	X			X
																			P4	2	C	296	2			2
																			P4	2	D	297	2			2
																			P4	2	E	298	2			2
																		wt	P4	2	F	299	X			2
																			P4	2	G	300	X			X
																			P4	2	H	301	2			2
																			P4	3	A	302	X			X
																			P4	3	B	303	2			2
																			P4	3	C	304	X			X
																			P4	3	D	305	2			2
																			P4	3	E	306	X			X
																			P4	3	F	307	2			2
																			P4	3	G	308	X			X
																			P4	3	H	309	2			2
																			P4	4	A	310	X			X
																			P4	4	B	311	X			X
																			P4	4	C	312	2			2
																			P4	4	D	313	X			X
																			P4	4	E	314	2			2
																			P4	4	F	315	X			X
																			P4	4	G	316	X			X
																			P4	4	H	317	X			X
																			P4	5	A	318	X			X
																			P4	5	B	319	X			X
																			P4	5	C	320	X			X
																			P4	5	D	321	2			2
																			P4	5	E	322	X			X
																			P4	5	F	323	X			X
																			P4	5	G	324	2			2
																			P4	5	H	325	X			X
																			P4	6	A	326	2			2
																			P4	6	B	327	X			X
																			P4	6	C	328	2			2
																			P4	6	D	329	2			2
																			P4	6	E	330	2			2
																			P4	6	F	331	2			2
																			P4	6	G	332	X			X
																			P4	6	H	333	2			2
																		mut	P4	7	A	334	2	2		X
																		died	P4	7	B	335	2			2
																		died	P4	7	C	336	X			X
																			P4	7	D	337	X			X
																		mut	P4	7	E	338	X			2
																		died	P4	7	F	339	2			2
																			P4	7	G	340	X			X
																		died	P4	7	H	341	X			X
																			P4	8	A	342	2			2
																			P4	8	B	343	X			X
																			P4	8	C	344	2			2
																			P4	8	D	345	X			X
																			P4	8	E	346	2			2
																			P4	8	F	347	X			X
																			P4	8	G	348	2			2
																			P4	8	H	349	2			2
																			P4	9	A	350	X			X
																			P4	9	B	351	2			2
																			P4	9	C	352	X			X
																			P4	9	D	353	2			2
																			P4	9	E	354	X			X
																			P4	9	F	355	X			X
																			P4	9	G	356	X			X
																			P4	9	H	357	2			2
																			P4	10	A	358	X			X
																			P4	10	B	359	2			2
																			P4	10	C	360	2			2
																			P4	10	D	361	X			X
																			P4	10	E	362	X			2
																			P4	10	F	363	X			X
																			P4	10	G	364	2			2
																			P4	10	H	365	X			X
																			P4	11	A	366	2			2
																			P4	11	B	367	X			X
																			P4	11	C	368	2			2
																			P4	11	D	369	X			X
																			P4	11	E	370	2			2
																		died	P4	11	F	371	2			2
																			P4	11	G	372	2			2
																			P4	11	H	373	X			X
																		mut	P4	12	A	374	X			2
																			P4	12	B	375	2			2
																			P4	12	C	376	X			X
																			P4	12	D	377	X			X
																			P4	12	E	378	X			X
																			P4	12	F	379	2			2
																		mut	P4	12	G	380	X			2
																			P5	1	A	381	2			2
																			P5	1	B	382	2			2
																			P5	1	C	383	X			X
																			P5	1	D	384	X			X
																			P5	1	E	385	X			X
																			P5	1	F	386	2			2
																			P5	1	G	387	2			2
																			P5	1	H	388	2			2
																			P5	2	A	389	2			2
																			P5	2	B	390	X			X
																			P5	2	C	391	2			2
																			P5	2	D	392	X			X
																			P5	2	E	393	X			X
																			P5	2	F	394	2			2
																			P5	2	G	395	X			X
																			P5	2	H	396	2			2
																			P5	3	A	397	2			2
																			P5	3	B	398	X			X
																			P5	3	C	399	2			2
																			P5	3	D	400	X			X
																		mut	P5	3	E	401	X			2
																			P5	3	F	402	X			X
																			P5	3	G	403	2			2
																			P5	3	H	404	X			X
																			P5	4	A	405	2			2
																			P5	4	B	406	2			2
																			P5	4	C	407	X			X
																			P5	4	D	408	X			X
																			P5	4	E	409	2			2
																			P5	4	F	410	X			X
																			P5	4	G	411	2			2
																			P5	4	H	412	2			2
																			P5	5	A	413	2			2
																			P5	5	B	414	X			X
																			P5	5	C	415	X			X
																			P5	5	D	416	2			2
																			P5	5	E	417	X			X
																			P5	5	F	418	X			X
																			P5	5	G	419	2			2
																			P5	5	H	420	X			X
																			P5	6	A	421	2			2
																		wt	P5	6	B	422	X			2
																			P5	6	C	423	X			X
																			P5	6	D	424	2			2
																			P5	6	E	425	X			X
																			P5	6	F	426	X			X
																			P5	6	G	427	2			2
																			P5	6	H	428	2			2
																			P5	7	A	429	X			X
																			P5	7	B	430	X			X
																			P5	7	C	431	X			X
																			P5	7	D	432	2			2
																			P5	7	E	433	2			2
																			P5	7	F	434	X			X
																			P5	7	G	435	2			2
																			P5	7	H	436	2			2
																			P5	8	A	437	X			X
																			P5	8	B	438	2			2
																			P5	8	C	439	X			X
																			P5	8	D	440	2			2
																			P5	8	E	441	2			2
																			P5	8	F	442	2			2
																			P5	8	G	443	X			X
																			P5	8	H	444	X			X
																			P5	9	A	445	2			2
																			P5	9	B	446	2			2
																			P5	9	C	447	X			X
																			P5	9	D	448	2			2
																			P5	9	E	449	X			X
																			P5	9	F	450	X			X
																			P5	9	G	451	X			X
																			P5	9	H	452	2			2
																			P5	10	A	453	2			2
																			P5	10	B	454	X			X
																			P5	10	C	455	X			X
																			P5	10	D	456	2			X
																			P5	10	E	457	X			X
																			P5	10	F	458	2			2
																			P5	10	G	459	X			X
																			P5	10	H	460	2			2
																			P5	11	A	461	X			X
																			P5	11	B	462	2			2
																			P5	11	C	463	X			X
																			P5	11	D	464	2			2
																			P5	11	E	465	X			X
																			P5	11	F	466	2			2
																			P5	11	G	467	2			2
																			P5	11	H	468	X			X
																			P5	12	A	469	2			2
																			P5	12	B	470	2			2
																			P5	12	C	471	X			X
																			P5	12	D	472	X			X
																			P5	12	E	473	2			2
																			P5	12	F	474	X			X
																			P5	12	G	475	X			X
																			P6	1	A	476	2			2
																			P6	1	B	477	X			X
																			P6	1	C	478	X			X
																			P6	1	D	479	X			X
																			P6	1	E	480	X			X
																			P6	1	F	481	X			X
																			P6	1	G	482	2			2
																			P6	1	H	483	2			2
																			P6	2	A	484	2			2
																			P6	2	B	485	X			X
																			P6	2	C	486	2			2
																			P6	2	D	487	2			2
																			P6	2	E	488	X			X
																			P6	2	F	489	2			2
																			P6	2	G	490	X			X
																			P6	2	H	491	2			2
																			P6	3	A	492	X			X
																			P6	3	B	493	X			X
																			P6	3	C	494	X			X
																			P6	3	D	495	X			X
																			P6	3	E	496	2			X
																			P6	3	F	497	2			2
																			P6	3	G	498	2			2
																			P6	3	H	499	X			2
																			P6	4	A	500	2			2
																			P6	4	B	501	2			2
																			P6	4	C	502	X			X
																			P6	4	D	503	X	2		2
																			P6	4	E	504	2			2
																			P6	4	F	505	X			X
																			P6	4	G	506	2			X
																			P6	4	H	507	X			X
																			P6	5	A	508	X			X
																			P6	5	B	509	X			X
																			P6	5	C	510	X			X
																			P6	5	D	511	2			2
																			P6	5	E	512	X			X
																			P6	5	F	513	X			X
																			P6	5	G	514	X			X
																			P6	5	H	515	X			X
																			P6	6	A	516	2			2
																			P6	6	B	517	2			2
																			P6	6	C	518	2			2
																			P6	6	D	519	2			2
																			P6	6	E	520	2			2
																			P6	6	F	521	2			2
																			P6	6	G	522	X			X
																			P6	6	H	523	2			2
																			P6	7	A	524	X			2
																			P6	7	B	525	X			X
																			P6	7	C	526	2			2
																			P6	7	D	527	X			X
																			P6	7	E	528	2			2
																		wt	P6	7	F	529	X			2
																			P6	7	G	530	2			2
																			P6	7	H	531	2			2
																			P6	8	A	532	X			X
																			P6	8	B	533	X			X
																			P6	8	C	534	X			X
																			P6	8	D	535	X			X
																			P6	8	E	536	2			2
																			P6	8	F	537	2			2
																			P6	8	G	538	X			X
																			P6	8	H	539	X			X
																			P6	9	A	540	X			2
																			P6	9	B	541	2			2
																			P6	9	C	542	2			2
																			P6	9	D	543	2			2
																			P6	9	E	544	2			2
																			P6	9	F	545	X			X
																			P6	9	G	546	X			X
																			P6	9	H	547	2			2
																			P6	10	A	548	X			X
																			P6	10	B	549	2			2
																		mut	P6	10	C	550	2			X
																			P6	10	D	551	X			X
																			P6	10	E	552	2			2
																			P6	10	F	553	X			X
																			P6	10	G	554	2			2
																			P6	10	H	555	X			X
																			P6	11	A	556	2			2
																			P6	11	B	557	2			2
																			P6	11	C	558	2			2
																			P6	11	D	559	X			X
																			P6	11	E	560	X			X
																			P6	11	F	561	X			X
																			P6	11	G	562	X			X
																			P6	11	H	563	X			X
																			P6	12	A	564	2			2
																			P6	12	B	565	X			X
																			P6	12	C	566	X			X
																			P6	12	D	567	2			2
																			P6	12	E	568	2			2
																			P6	12	F	569	X			X
																			P6	12	G	570	X			X
																			P7	1	A	571	2			2
																			P7	1	B	572	2			2
																			P7	1	C	573	2			2
																			P7	1	D	574	X			X
																			P7	1	E	575	X			X
																			P7	1	F	576	2			2
																			P7	1	G	577	2			2
																			P7	1	H	578	2			2
																			P7	2	A	579	2			2
																			P7	2	B	580	X			X
																			P7	2	C	581	X			X
																			P7	2	D	582	X			X
																			P7	2	E	583	2			2
																			P7	2	F	584	2			2
																			P7	2	G	585	X			X
																			P7	2	H	586	X			2
																			P7	3	A	587	2			2
																			P7	3	B	588	X			X
																			P7	3	C	589	2			2
																			P7	3	D	590	2			2
																			P7	3	E	591	2			2
																			P7	3	F	592	X			X
																			P7	3	G	593	X			X
																			P7	3	H	594	2			2
																			P7	4	A	595	X			X
																			P7	4	B	596	2			2
																			P7	4	C	597	X			X
																			P7	4	D	598	X			X
																			P7	4	E	599	X			X
																			P7	4	F	600	2			2
																			P7	4	G	601	X			X
																			P7	4	H	602	2			2
																			P7	5	A	603	2			2
																			P7	5	B	604	2			2
																			P7	5	C	605	2			2
																			P7	5	D	606	2			2
																			P7	5	E	607	2			2
																			P7	5	F	608	2			2
																			P7	5	G	609	X			X
																			P7	5	H	610	X			X
																			P7	6	A	611	X			X
																			P7	6	B	612	2			2
																			P7	6	C	613	X			X
																			P7	6	D	614	X			X
																			P7	6	E	615	X			X
																			P7	6	F	616	X			X
																			P7	6	G	617	X			X
																			P7	6	H	618	X			X
																			P7	7	A	619	2			2
																			P7	7	B	620	X			X
																			P7	7	C	621	X			X
																			P7	7	D	622	X			X
																			P7	7	E	623	2			2
																			P7	7	F	624	2			2
																			P7	7	G	625	X			X
																			P7	7	H	626	2			2
																			P7	8	A	627	X			X
																			P7	8	B	628	2			2
																			P7	8	C	629	X			X
																			P7	8	D	630	2			2
																			P7	8	E	631	X			X
																			P7	8	F	632	2			2
																			P7	8	G	633	2			2
																			P7	8	H	634	X			X
																			P7	9	A	635	2			2
																			P7	9	B	636	2			2
																			P7	9	C	637	X			X
																			P7	9	D	638	X			X
																			P7	9	E	639	X			X
																			P7	9	F	640	2			2
																			P7	9	G	641	X			X
																			P7	9	H	642	2			2
																			P7	10	A	643	2			2
																			P7	10	B	644	2			X
																			P7	10	C	645	X			2
																			P7	10	D	646	2			2
																			P7	10	E	647	2			2
																			P7	10	F	648	2			2
																			P7	10	G	649	X			X
																			P7	10	H	650	2			2
																			P7	11	A	651	2			2
																			P7	11	B	652	X			X
																			P7	11	C	653	2			2
																			P7	11	D	654	X			X
																			P7	11	E	655	2			2
																			P7	11	F	656	X			X
																			P7	11	G	657	X			X
																			P7	11	H	658	2			2
																			P7	12	A	659	X			X
																			P7	12	B	660	2			2
																			P7	12	C	661	X			X

## Sheet: Fig.2c
Figure 2c. qRT-PCR
Study Name	New Study
Study Type	Relative Quantification
ROX Normalization	Disabled
Experiment Name	Plate Type	Run Start	Run Finish
WUS RT 4_12_16		4/12/2016 1:53 PM	4/12/2016 2:50 PM
									+/+	+/Bif3	Bif3/Bif3
RQ Analysis Method	Singleplex							repeat1	0.844	5.235	9.42
RQ Algorithm	ΔΔCq							repeat2	0.9373	2.949	12.48
Reference Assay	UBQ							repeat3	1.0889	3.622	9.889
Reference Sample	wt 1							repeat4	1.13188
								average	1.00052	3.93533	10.5963
Assay Name	PCR Efficiency %	Error %						st dev	0.133619	1.17477	1.64807
UBQ	100	0						n	4	3	3
7448-F1/R1	100	0						t-test		0.00252175	0.00465992
Experiment	Well	Exclude	Plate Control	Sample Name	Assay Name	Assay Role	Cq	Cq Mean	Cq Std. Dev.	ΔCq	ΔCq Mean	ΔCq Std. Dev.	ΔΔCq	RQ	Threshold Setting	Cq Threshold	RQ Lower Bound	RQ Upper Bound	Baseline Setting	Baseline Start	Baseline End	Tm1	Tm2	Tm3	Additional Information
WUS RT 4_12_16	A1			wt 1	UBQ	Unknown	22.6477	22.5824	0.111266						Auto	0.039			Auto	3	18	85	87.7
WUS RT 4_12_16	A2			wt 1	UBQ	Unknown	22.6455	22.5824	0.111266						Auto	0.039			Auto	3	18	85	87.7	73.9
WUS RT 4_12_16	A3			wt 1	UBQ	Unknown	22.4539	22.5824	0.111266						Auto	0.039			Auto	3	18	85	87.7
WUS RT 4_12_16	A4			wt 2	UBQ	Unknown	21.7778	21.719	0.103789						Auto	0.039			Auto	3	18	85	87.7
WUS RT 4_12_16	A5			wt 2	UBQ	Unknown	21.7801	21.719	0.103789						Auto	0.039			Auto	3	18	85	87.7
WUS RT 4_12_16	A6			wt 2	UBQ	Unknown	21.5992	21.719	0.103789						Auto	0.039			Auto	3	17	85	87.7	60.7
WUS RT 4_12_16	A7
WUS RT 4_12_16	A8
WUS RT 4_12_16	B1			Bif3/Bif3	UBQ	Unknown	23.083	22.6475	0.41498						Auto	0.039			Auto	3	19	85	87.7
WUS RT 4_12_16	B2			Bif3/Bif3	UBQ	Unknown	22.603	22.6475	0.41498						Auto	0.039			Auto	3	18	85	87.7	74.2
WUS RT 4_12_16	B3			Bif3/Bif3	UBQ	Unknown	22.2566	22.6475	0.41498						Auto	0.039			Auto	3	19	85	87.7	68.8
WUS RT 4_12_16	B4			+/Bif3	UBQ	Unknown	22.2684	22.3778	0.11229						Auto	0.039			Auto	3	19	85	87.7
WUS RT 4_12_16	B5			+/Bif3	UBQ	Unknown	22.4928	22.3778	0.11229						Auto	0.039			Auto	3	18	85	87.7
WUS RT 4_12_16	B6			+/Bif3	UBQ	Unknown	22.3722	22.3778	0.11229						Auto	0.039			Auto	3	18	85	87.7
WUS RT 4_12_16	B7			C-	UBQ	Unknown		N/A							Auto	0.039			Auto	3	36
WUS RT 4_12_16	B8			C-	UBQ	Unknown		N/A							Auto	0.039			Auto	3	36	77.5
WUS RT 4_12_16	C1			wt 1	7448-F1/R1	Unknown	30.3448	30.2176	0.112962		7.63519	0.158558	0	1	Auto	0.05	0.89592	1.11617	Auto	3	27	84.7	75.4
WUS RT 4_12_16	C2			wt 1	7448-F1/R1	Unknown	30.1786	30.2176	0.112962		7.63519	0.158558	0	1	Auto	0.05	0.89592	1.11617	Auto	3	27	84.7
WUS RT 4_12_16	C3			wt 1	7448-F1/R1	Unknown	30.1292	30.2176	0.112962		7.63519	0.158558	0	1	Auto	0.05	0.89592	1.11617	Auto	3	26	84.7	61.6
WUS RT 4_12_16	C4			wt 2	7448-F1/R1	Unknown	30.5835	30.2208	0.314103		8.50177	0.330806	0.866579	0.548446	Auto	0.05	0.436065	0.689789	Auto	3	27	84.7	74.8
WUS RT 4_12_16	C5			wt 2	7448-F1/R1	Unknown	30.0418	30.2208	0.314103		8.50177	0.330806	0.866579	0.548446	Auto	0.05	0.436065	0.689789	Auto	3	27	84.7	74.5
WUS RT 4_12_16	C6			wt 2	7448-F1/R1	Unknown	30.0371	30.2208	0.314103		8.50177	0.330806	0.866579	0.548446	Auto	0.05	0.436065	0.689789	Auto	3	26	84.7	74.5
WUS RT 4_12_16	C7
WUS RT 4_12_16	C8
WUS RT 4_12_16	D1			Bif3/Bif3	7448-F1/R1	Unknown	26.8179	27.046	0.201123		4.3985	0.461149	-3.23669	9.42631	Auto	0.05	6.84734	12.9766	Auto	3	22	84.7
WUS RT 4_12_16	D2			Bif3/Bif3	7448-F1/R1	Unknown	27.1223	27.046	0.201123		4.3985	0.461149	-3.23669	9.42631	Auto	0.05	6.84734	12.9766	Auto	3	22	84.7
WUS RT 4_12_16	D3			Bif3/Bif3	7448-F1/R1	Unknown	27.1979	27.046	0.201123		4.3985	0.461149	-3.23669	9.42631	Auto	0.05	6.84734	12.9766	Auto	3	22	84.7	61
WUS RT 4_12_16	D4			+/Bif3	7448-F1/R1	Unknown	27.6954	27.6248	0.0666968		5.247	0.130605	-2.38819	5.23501	Auto	0.05	4.78191	5.73104	Auto	3	24	84.7
WUS RT 4_12_16	D5			+/Bif3	7448-F1/R1	Unknown	27.5628	27.6248	0.0666968		5.247	0.130605	-2.38819	5.23501	Auto	0.05	4.78191	5.73104	Auto	3	23	84.7
WUS RT 4_12_16	D6			+/Bif3	7448-F1/R1	Unknown	27.6162	27.6248	0.0666968		5.247	0.130605	-2.38819	5.23501	Auto	0.05	4.78191	5.73104	Auto	3	24	85	75.1
WUS RT 4_12_16	D7			C-	7448-F1/R1	Unknown		N/A			N/A		N/A	N/A	Auto	0.05			Auto	3	22	63.7	67.6	80.8
WUS RT 4_12_16	D8			C-	7448-F1/R1	Unknown		N/A			N/A		N/A	N/A	Auto	0.05			Auto	3	36
Study Name	New Study
Study Type	Relative Quantification									=
ROX Normalization	Disabled
Experiment Name	Plate Type	Run Start	Run Finish
qRT-PCR 12-13-16		12/13/2016 3:24 PM	12/13/2016 4:19 PM
RQ Analysis Method	Singleplex
RQ Algorithm	ΔΔCq
Reference Assay	UBI-5/3
Reference Sample	RB6-wt
Assay Name	PCR Efficiency %	Error %
UBI-5/3	100	0
WUS-qRT-F1/R1	100	0
Experiment	Well	Exclude	Plate Control	Sample Name	Assay Name	Assay Role	Cq	Cq Mean	Cq Std. Dev.	ΔCq	ΔCq Mean	ΔCq Std. Dev.	ΔΔCq	RQ	Threshold Setting	Cq Threshold	RQ Lower Bound	RQ Upper Bound	Baseline Setting	Baseline Start	Baseline End	Tm1	Tm2	Tm3	Additional Information
qRT-PCR 12-13-16	A1			Bif3/Bif3	UBI-5/3	Unknown	25.5066	25.4194	0.11272						Auto	0.05			Auto	3	21	85	87.7	78.1
qRT-PCR 12-13-16	A2			Bif3/Bif3	UBI-5/3	Unknown	25.4594	25.4194	0.11272						Auto	0.05			Auto	3	21	85	87.7
qRT-PCR 12-13-16	A3			Bif3/Bif3	UBI-5/3	Unknown	25.2921	25.4194	0.11272						Auto	0.05			Auto	3	21	85	87.7	78.4
qRT-PCR 12-13-16	A4			+/Bif3	UBI-5/3	Unknown	23.7907	24.0343	0.229607						Auto	0.05			Auto	3	20	85	87.7	78.4
qRT-PCR 12-13-16	A5			+/Bif3	UBI-5/3	Unknown	24.0655	24.0343	0.229607						Auto	0.05			Auto	3	20	85	87.7	78.4
qRT-PCR 12-13-16	A6			+/Bif3	UBI-5/3	Unknown	24.2467	24.0343	0.229607						Auto	0.05			Auto	3	20	85	87.7	67.3
qRT-PCR 12-13-16	A7
qRT-PCR 12-13-16	A8
qRT-PCR 12-13-16	B1			wt	UBI-5/3	Unknown	24.271	24.2164	0.114662						Auto	0.05			Auto	3	20	85	87.7	78.4
qRT-PCR 12-13-16	B2			wt	UBI-5/3	Unknown	24.2937	24.2164	0.114662						Auto	0.05			Auto	3	20	85	87.7	77.5
qRT-PCR 12-13-16	B3			wt	UBI-5/3	Unknown	24.0847	24.2164	0.114662						Auto	0.05			Auto	3	20	85	87.7	64
qRT-PCR 12-13-16	B4
qRT-PCR 12-13-16	B5
qRT-PCR 12-13-16	B6
qRT-PCR 12-13-16	B7
qRT-PCR 12-13-16	B8
qRT-PCR 12-13-16	C1
qRT-PCR 12-13-16	C2
qRT-PCR 12-13-16	C3
qRT-PCR 12-13-16	C4
qRT-PCR 12-13-16	C5			C-	UBI-5/3	Unknown		N/A							Auto	0.05			Auto	3	31	88.3	85
qRT-PCR 12-13-16	C6			C-	UBI-5/3	Unknown		N/A							Auto	0.05			Auto	3	34	85.3
qRT-PCR 12-13-16	C7
qRT-PCR 12-13-16	C8
qRT-PCR 12-13-16	D1			Bif3/Bif3	WUS-qRT-F1/R1	Unknown	31.8944	31.6107	0.351249		6.1913	0.368893	-3.64163	12.4807	Auto	0.089	9.6648	16.1172	Auto	3	28	88.6	73.9
qRT-PCR 12-13-16	D2			Bif3/Bif3	WUS-qRT-F1/R1	Unknown	31.2178	31.6107	0.351249		6.1913	0.368893	-3.64163	12.4807	Auto	0.089	9.6648	16.1172	Auto	3	28	88.6	74.2	61.6
qRT-PCR 12-13-16	D3			Bif3/Bif3	WUS-qRT-F1/R1	Unknown	31.7199	31.6107	0.351249		6.1913	0.368893	-3.64163	12.4807	Auto	0.089	9.6648	16.1172	Auto	3	28	88.6	61.3	79.3
qRT-PCR 12-13-16	D4			+/Bif3	WUS-qRT-F1/R1	Unknown	32.5057	32.3069	0.446336		8.27262	0.501931	-1.56031	2.94918	Auto	0.089	2.08259	4.17635	Auto	3	29	88.6	66.7	85
qRT-PCR 12-13-16	D5			+/Bif3	WUS-qRT-F1/R1	Unknown	31.7957	32.3069	0.446336		8.27262	0.501931	-1.56031	2.94918	Auto	0.089	2.08259	4.17635	Auto	3	28	88.6	73.3	64.3
qRT-PCR 12-13-16	D6			+/Bif3	WUS-qRT-F1/R1	Unknown	32.6194	32.3069	0.446336		8.27262	0.501931	-1.56031	2.94918	Auto	0.089	2.08259	4.17635	Auto	3	29	88.6	64	73.6
qRT-PCR 12-13-16	D7
qRT-PCR 12-13-16	D8
qRT-PCR 12-13-16	E1			wt	WUS-qRT-F1/R1	Unknown	34.0116	34.0494	0.52083		9.83294	0.533303	0	1	Auto	0.089	0.690971	1.44724	Auto	3	31	88.6	78.7	60.1
qRT-PCR 12-13-16	E2			wt	WUS-qRT-F1/R1	Unknown	33.5485	34.0494	0.52083		9.83294	0.533303	0	1	Auto	0.089	0.690971	1.44724	Auto	3	30	88.6	78.4	73.3
qRT-PCR 12-13-16	E3			wt	WUS-qRT-F1/R1	Unknown	34.5881	34.0494	0.52083		9.83294	0.533303	0	1	Auto	0.089	0.690971	1.44724	Auto	3	32	88.6	62.5	60.1
qRT-PCR 12-13-16	E4
qRT-PCR 12-13-16	E5
qRT-PCR 12-13-16	E6
qRT-PCR 12-13-16	E7
qRT-PCR 12-13-16	E8
qRT-PCR 12-13-16	F1
qRT-PCR 12-13-16	F2
qRT-PCR 12-13-16	F3
qRT-PCR 12-13-16	F4
qRT-PCR 12-13-16	F5			C-	WUS-qRT-F1/R1	Unknown		N/A			N/A		N/A	N/A	Auto	0.089			Auto	3	34
qRT-PCR 12-13-16	F6			C-	WUS-qRT-F1/R1	Unknown		N/A			N/A		N/A	N/A	Auto	0.089			Auto	3	34
Study Name	New Study
Study Type	Relative Quantification
ROX Normalization	Disabled
Experiment Name	Plate Type	Run Start	Run Finish
qRT-PCR 12-14-16		12/14/2016 10:48 AM	12/14/2016 11:45 AM
RQ Analysis Method	Singleplex
RQ Algorithm	ΔΔCq
Reference Assay	UBI-F/R
Reference Sample	RB5-wt
Assay Name	PCR Efficiency %	Error %
UBI-F/R	100	0
WUS-qRT-F1/R1	100	0
Experiment	Well	Exclude	Plate Control	Sample Name	Assay Name	Assay Role	Cq	Cq Mean	Cq Std. Dev.	ΔCq	ΔCq Mean	ΔCq Std. Dev.	ΔΔCq	RQ	Threshold Setting	Cq Threshold	RQ Lower Bound	RQ Upper Bound	Baseline Setting	Baseline Start	Baseline End	Tm1	Tm2	Tm3	Additional Information
qRT-PCR 12-14-16	A1			Bif3/Bif3	UBI-F/R	Unknown	25.7446	25.65	0.0902774						Auto	0.051			Auto	3	22	85	88	71.2
qRT-PCR 12-14-16	A2			Bif3/Bif3	UBI-F/R	Unknown	25.5647	25.65	0.0902774						Auto	0.051			Auto	3	22	85	88
qRT-PCR 12-14-16	A3			Bif3/Bif3	UBI-F/R	Unknown	25.6407	25.65	0.0902774						Auto	0.051			Auto	3	22	85	88
qRT-PCR 12-14-16	A4			+/Bif3	UBI-F/R	Unknown	24.5085	24.5996	0.109972						Auto	0.051			Auto	3	21	85.3	88
qRT-PCR 12-14-16	A5			+/Bif3	UBI-F/R	Unknown	24.5685	24.5996	0.109972						Auto	0.051			Auto	3	21	85.3	88
qRT-PCR 12-14-16	A6			+/Bif3	UBI-F/R	Unknown	24.7218	24.5996	0.109972						Auto	0.051			Auto	3	21	85.3	88
qRT-PCR 12-14-16	A7
qRT-PCR 12-14-16	A8
qRT-PCR 12-14-16	B1			wt	UBI-F/R	Unknown	24.1248	24.2396	0.103613						Auto	0.051			Auto	3	20	85	88
qRT-PCR 12-14-16	B2			wt	UBI-F/R	Unknown	24.3262	24.2396	0.103613						Auto	0.051			Auto	3	20	85	87.7	63.4
qRT-PCR 12-14-16	B3			wt	UBI-F/R	Unknown	24.2677	24.2396	0.103613						Auto	0.051			Auto	3	20	85	88
qRT-PCR 12-14-16	B4
qRT-PCR 12-14-16	B5
qRT-PCR 12-14-16	B6
qRT-PCR 12-14-16	B7
qRT-PCR 12-14-16	B8
qRT-PCR 12-14-16	C1
qRT-PCR 12-14-16	C2
qRT-PCR 12-14-16	C3
qRT-PCR 12-14-16	C4
qRT-PCR 12-14-16	C5			C-	UBI-F/R	Unknown	34.8535	34.8535	N/A						Auto	0.051			Auto	3	33	85	88.3	80.8
qRT-PCR 12-14-16	C6			C-	UBI-F/R	Unknown		34.8535	N/A						Auto	0.051			Auto	3	43	85
qRT-PCR 12-14-16	C7
qRT-PCR 12-14-16	C8
qRT-PCR 12-14-16	D1			Bif3/Bif3	WUS-qRT-F1/R1	Unknown	31.6127	32.6103	0.890392		6.96026	0.894957	-3.30596	9.8899	Auto	0.084	5.31842	18.3908	Auto	3	28	88.6	78.1
qRT-PCR 12-14-16	D2			Bif3/Bif3	WUS-qRT-F1/R1	Unknown	32.8937	32.6103	0.890392		6.96026	0.894957	-3.30596	9.8899	Auto	0.084	5.31842	18.3908	Auto	3	30	88.6	63.1	65.2
qRT-PCR 12-14-16	D3			Bif3/Bif3	WUS-qRT-F1/R1	Unknown	33.3245	32.6103	0.890392		6.96026	0.894957	-3.30596	9.8899	Auto	0.084	5.31842	18.3908	Auto	3	30	88.6
qRT-PCR 12-14-16	D4			+/Bif3	WUS-qRT-F1/R1	Unknown	32.5233	33.0087	0.423788		8.40908	0.437825	-1.85713	3.62286	Auto	0.084	2.67457	4.90739	Auto	3	29	88.6	67.9
qRT-PCR 12-14-16	D5			+/Bif3	WUS-qRT-F1/R1	Unknown	33.1972	33.0087	0.423788		8.40908	0.437825	-1.85713	3.62286	Auto	0.084	2.67457	4.90739	Auto	3	30	88.6	73.6
qRT-PCR 12-14-16	D6			+/Bif3	WUS-qRT-F1/R1	Unknown	33.3055	33.0087	0.423788		8.40908	0.437825	-1.85713	3.62286	Auto	0.084	2.67457	4.90739	Auto	3	30	88.6	62.5
qRT-PCR 12-14-16	D7
qRT-PCR 12-14-16	D8
qRT-PCR 12-14-16	E1			wt	WUS-qRT-F1/R1	Unknown	33.9393	34.5058	0.627744		10.2662	0.636238	0	1	Auto	0.084	0.643389	1.55427	Auto	3	31	88.6
qRT-PCR 12-14-16	E2			wt	WUS-qRT-F1/R1	Unknown	34.3974	34.5058	0.627744		10.2662	0.636238	0	1	Auto	0.084	0.643389	1.55427	Auto	3	31	88.6	65.8	91.6
qRT-PCR 12-14-16	E3			wt	WUS-qRT-F1/R1	Unknown	35.1807	34.5058	0.627744		10.2662	0.636238	0	1	Auto	0.084	0.643389	1.55427	Auto	3	32	88.6	63.4
qRT-PCR 12-14-16	E4
qRT-PCR 12-14-16	E5
qRT-PCR 12-14-16	E6
qRT-PCR 12-14-16	E7
qRT-PCR 12-14-16	E8
qRT-PCR 12-14-16	F1
qRT-PCR 12-14-16	F2
qRT-PCR 12-14-16	F3
qRT-PCR 12-14-16	F4
qRT-PCR 12-14-16	F5			C-	WUS-qRT-F1/R1	Unknown		N/A			N/A		N/A	N/A	Auto	0.084			Auto	3	35	88.3
qRT-PCR 12-14-16	F6			C-	WUS-qRT-F1/R1	Unknown		N/A			N/A		N/A	N/A	Auto	0.084			Auto	3	35

## Sheet: Fig.3e
Figure 3e. qRT-PCR
Study Name	New Study
Study Type	Relative Quantification
ROX Normalization	Disabled
Experiment Name	Plate Type	Run Start	Run Finish
template_Jan16_2019_124014PM		1/16/2019 12:40 PM	1/16/2019 1:31 PM
								+/+	Rev2	Rev1
RQ Analysis Method	Singleplex						repeat1	0.758047	1.68677	16.0719
RQ Algorithm	ΔΔCq						repeat2	1.1158	1.94151	5.03407
Reference Assay							repeat3	1.12616
Reference Sample							mean	1	1.81414	10.553
							stdev	0.209602	0.180132	7.8049
Assay Name	PCR Efficiency %	Error %					n	3	2	2
WUS1	100	0					t-test		0.0407784	0.017537
UBI	100	0
Experiment	Well	Exclude	Plate Control	Sample Name	Assay Name	Assay Role	Cq	Cq Mean	Cq Std. Dev.	ΔCq	ΔCq Mean	ΔCq Std. Dev.	ΔΔCq	RQ	Threshold Setting	Cq Threshold	RQ Lower Bound	RQ Upper Bound	Baseline Setting	Baseline Start	Baseline End	Tm1	Tm2	Tm3	Additional Information
template_Jan16_2019_124014PM	A1		repeat1	Rev1WT-1	WUS1	Positive	29.1566	29.3912	0.325453						Auto	0.076			Auto	3	26	85.1	77.9
template_Jan16_2019_124014PM	A2			Rev1WT-3	WUS1	Positive	29.0267	28.8903	0.22604						Auto	0.076			Auto	3	26	85.1	77.9
template_Jan16_2019_124014PM	A3			Rev1BB-16	WUS1	Positive	27.7734	27.6909	0.0756437						Auto	0.076			Auto	3	24	84.8
template_Jan16_2019_124014PM	A4			Rev1BB-15	WUS1	Positive	27.179	27.1379	0.0355986						Auto	0.076			Auto	3	24	84.8	77.6
template_Jan16_2019_124014PM	A5			Rev1WT-1	UBI	Negative	23.1362	23.025	0.152186						Auto	0.091			Auto	3	20	85.4	87.8	81.5
template_Jan16_2019_124014PM	A6			Rev1WT-3	UBI	Negative	23.4363	23.0818	0.483417						Auto	0.091			Auto	3	20	85.1	87.8	81.2
template_Jan16_2019_124014PM	A7			Rev1BB-16	UBI	Negative	26.1949	25.7308	0.521985						Auto	0.091			Auto	3	23	85.1	87.8	81.5
template_Jan16_2019_124014PM	A8			Rev1BB-15	UBI	Negative	23.856	23.5031	0.363627						Auto	0.091			Auto	3	21	85.1	87.8	81.5
template_Jan16_2019_124014PM	B1		repeat2	Rev1WT-1	WUS1	Positive	29.2543	29.3912	0.325453						Auto	0.076			Auto	3	26	85.1	77.9
template_Jan16_2019_124014PM	B2			Rev1WT-3	WUS1	Positive	29.0148	28.8903	0.22604						Auto	0.076			Auto	3	26	85.1	78.2
template_Jan16_2019_124014PM	B3			Rev1BB-16	WUS1	Positive	27.6743	27.6909	0.0756437						Auto	0.076			Auto	3	24	84.8	77.9
template_Jan16_2019_124014PM	B4			Rev1BB-15	WUS1	Positive	27.1174	27.1379	0.0355986						Auto	0.076			Auto	3	24	84.8
template_Jan16_2019_124014PM	B5			Rev1WT-1	UBI	Negative	23.0873	23.025	0.152186						Auto	0.091			Auto	3	20	85.1	87.8	81.2
template_Jan16_2019_124014PM	B6			Rev1WT-3	UBI	Negative	23.278	23.0818	0.483417						Auto	0.091			Auto	3	20	85.1	87.8	81.2
template_Jan16_2019_124014PM	B7			Rev1BB-16	UBI	Negative	25.8318	25.7308	0.521985						Auto	0.091			Auto	3	22	85.1	87.8	81.5
template_Jan16_2019_124014PM	B8			Rev1BB-15	UBI	Negative	23.5237	23.5031	0.363627						Auto	0.091			Auto	3	20	85.1	87.8	81.2
template_Jan16_2019_124014PM	C1		repeat3	Rev1WT-1	WUS1	Positive	29.7628	29.3912	0.325453						Auto	0.076			Auto	3	26	84.8	77.9
template_Jan16_2019_124014PM	C2			Rev1WT-3	WUS1	Positive	28.6294	28.8903	0.22604						Auto	0.076			Auto	3	25	85.1	77.9
template_Jan16_2019_124014PM	C3			Rev1BB-16	WUS1	Positive	27.6249	27.6909	0.0756437						Auto	0.076			Auto	3	24	84.8
template_Jan16_2019_124014PM	C4			Rev1BB-15	WUS1	Positive	27.1174	27.1379	0.0355986						Auto	0.076			Auto	3	24	84.8
template_Jan16_2019_124014PM	C5			Rev1WT-1	UBI	Negative	22.8516	23.025	0.152186						Auto	0.091			Auto	3	19	85.1	87.8	76.1
template_Jan16_2019_124014PM	C6			Rev1WT-3	UBI	Negative	22.5311	23.0818	0.483417						Auto	0.091			Auto	3	19	85.1	87.8	81.5
template_Jan16_2019_124014PM	C7			Rev1BB-16	UBI	Negative	25.1657	25.7308	0.521985						Auto	0.091			Auto	3	22	85.1	87.8	81.2
template_Jan16_2019_124014PM	C8			Rev1BB-15	UBI	Negative	23.1296	23.5031	0.363627						Auto	0.091			Auto	3	20	85.1	87.8	81.5
template_Jan16_2019_124014PM	D1			Rev2WT-1	WUS1	Positive	28.8877	28.7753	0.101802						Auto	0.076			Auto	3	25	85.1	77.6
template_Jan16_2019_124014PM	D2			Rev2WT-2	WUS1	Positive	29.0671	29.1163	0.0494681						Auto	0.076			Auto	3	26	85.1	77.9
template_Jan16_2019_124014PM	D3		repeat1	Rev2BB-2	WUS1	Positive	28.79	28.8451	0.087528						Auto	0.076			Auto	3	26	84.8	77.9
template_Jan16_2019_124014PM	D4			Rev2BB-3	WUS1	Positive	28.0843	28.0834	0.0731236						Auto	0.076			Auto	3	25	84.8	77.3
template_Jan16_2019_124014PM	D5			Rev2WT-1	UBI	Negative	22.8163	22.9801	0.153943						Auto	0.091			Auto	3	19	85.4	87.8	81.5
template_Jan16_2019_124014PM	D6			Rev2WT-2	UBI	Negative	24.0118	24.0869	0.0912003						Auto	0.091			Auto	3	21	85.4	87.8	81.5
template_Jan16_2019_124014PM	D7		repeat1	Rev2BB-2	UBI	Negative	23.6376	23.6328	0.116486						Auto	0.091			Auto	3	20	85.4	87.8	81.5
template_Jan16_2019_124014PM	D8			Rev2BB-3	UBI	Negative	22.8796	23.0741	0.220542						Auto	0.091			Auto	3	19	85.4	87.8	81.5
template_Jan16_2019_124014PM	E1			Rev2WT-1	WUS1	Positive	28.7489	28.7753	0.101802						Auto	0.076			Auto	3	25	85.1	77.6
template_Jan16_2019_124014PM	E2			Rev2WT-2	WUS1	Positive	29.1159	29.1163	0.0494681						Auto	0.076			Auto	3	26	85.1	78.2
template_Jan16_2019_124014PM	E3		repeat2	Rev2BB-2	WUS1	Positive	28.946	28.8451	0.087528						Auto	0.076			Auto	3	26	84.8	71.3
template_Jan16_2019_124014PM	E4			Rev2BB-3	WUS1	Positive	28.1561	28.0834	0.0731236						Auto	0.076			Auto	3	25	84.8	77.6
template_Jan16_2019_124014PM	E5			Rev2WT-1	UBI	Negative	23.1217	22.9801	0.153943						Auto	0.091			Auto	3	19	85.4	87.8	81.5
template_Jan16_2019_124014PM	E6			Rev2WT-2	UBI	Negative	24.1884	24.0869	0.0912003						Auto	0.091			Auto	3	20	85.4	88.1	81.5
template_Jan16_2019_124014PM	E7		repeat2	Rev2BB-2	UBI	Negative	23.7468	23.6328	0.116486						Auto	0.091			Auto	3	20	85.4	87.8	81.5
template_Jan16_2019_124014PM	E8			Rev2BB-3	UBI	Negative	23.0289	23.0741	0.220542						Auto	0.091			Auto	3	19	85.4	87.8	81.5
template_Jan16_2019_124014PM	F1			Rev2WT-1	WUS1	Positive	28.6892	28.7753	0.101802						Auto	0.076			Auto	3	25	85.1	77.9
template_Jan16_2019_124014PM	F2			Rev2WT-2	WUS1	Positive	29.166	29.1163	0.0494681						Auto	0.076			Auto	3	26	85.1	78.2
template_Jan16_2019_124014PM	F3		repeat2	Rev2BB-2	WUS1	Positive	28.7993	28.8451	0.087528						Auto	0.076			Auto	3	25	84.8	76.4
template_Jan16_2019_124014PM	F4			Rev2BB-3	WUS1	Positive	28.0099	28.0834	0.0731236						Auto	0.076			Auto	3	25	84.8
template_Jan16_2019_124014PM	F5			Rev2WT-1	UBI	Negative	23.0024	22.9801	0.153943						Auto	0.091			Auto	3	19	85.4	88.1	81.5
template_Jan16_2019_124014PM	F6			Rev2WT-2	UBI	Negative	24.0606	24.0869	0.0912003						Auto	0.091			Auto	3	20	85.4	88.1	81.5
template_Jan16_2019_124014PM	F7		repeat3	Rev2BB-2	UBI	Negative	23.514	23.6328	0.116486						Auto	0.091			Auto	3	20	85.4	87.8	81.5
template_Jan16_2019_124014PM	F8			Rev2BB-3	UBI	Negative	23.3137	23.0741	0.220542						Auto	0.091			Auto	3	19	85.4	87.8	77.3

## Sheet: Fig.3f
Figure 3f. qRT-PCR
Study Name	New Study
Study Type	Relative Quantification
ROX Normalization	Disabled
Experiment Name	Plate Type	Run Start	Run Finish
template_Jan30_2019_053211PM		1/30/2019 5:32 PM	1/30/2019 6:23 PM
RQ Analysis Method	Singleplex								ZmWUS1-A	ZmWUS1-B
RQ Algorithm	ΔΔCq							repeat1	0.528654	4.31799
Reference Assay								repeat2	1.68214	24.6853
Reference Sample								repeat3	0.789203	10.6375
								mean	1	13.2136
Assay Name	PCR Efficiency %	Error %						stdev	0.604947	10.4252
3A-ZmWUS 1B	100	0						n	3	3
3G-ZmWUS 1A	100	0						t-test		0.0153969
Ubi	100	0
Experiment	Well	Exclude	Plate Control	Sample Name	Assay Name	Assay Role	Cq	Cq Mean	Cq Std. Dev.	ΔCq	ΔCq Mean	ΔCq Std. Dev.	ΔΔCq	RQ	Threshold Setting	Cq Threshold	RQ Lower Bound	RQ Upper Bound	Baseline Setting	Baseline Start	Baseline End	Tm1	Tm2	Tm3	Additional Information
template_Jan30_2019_053211PM	A1		repeat1	Rev1BB-15	3A	Positive	32.0545	32.2379	0.357706						Auto	0.053			Auto	3	30	91.7	75.5	79.4
template_Jan30_2019_053211PM	A2			Rev1BB-16	3A	Positive									Auto	0.053			Auto	3	33
template_Jan30_2019_053211PM	A3
template_Jan30_2019_053211PM	A4
template_Jan30_2019_053211PM	A5			Rev1BB-15	3G	Positive	35.3749	35.9905	0.794392						Auto	0.024			Auto	3	33	78.5	82.1	91.7
template_Jan30_2019_053211PM	A6			Rev1BB-16	3G	Positive	37.5669	36.9898	0.592725						Auto	0.024			Auto	3	31	82.1	79.4	91.7
template_Jan30_2019_053211PM	A7
template_Jan30_2019_053211PM	A8
template_Jan30_2019_053211PM	B1		repeat2	Rev1BB-15	3A	Positive	32.0091	32.2379	0.357706						Auto	0.053			Auto	3	30	91.7	81.8	76.1
template_Jan30_2019_053211PM	B2			Rev1BB-16	3A	Positive									Auto	0.053			Auto	3	40
template_Jan30_2019_053211PM	B3
template_Jan30_2019_053211PM	B4
template_Jan30_2019_053211PM	B5			Rev1BB-15	3G	Positive	36.8872	35.9905	0.794392						Auto	0.024			Auto	3	33	82.1	91.7	78.8
template_Jan30_2019_053211PM	B6			Rev1BB-16	3G	Positive	36.3826	36.9898	0.592725						Auto	0.024			Auto	3	33	82.1	78.8	91.7
template_Jan30_2019_053211PM	B7
template_Jan30_2019_053211PM	B8
template_Jan30_2019_053211PM	C1		repeat3	Rev1BB-15	3A	Positive	32.6501	32.2379	0.357706						Auto	0.053			Auto	3	29	91.4	85.4	79.7
template_Jan30_2019_053211PM	C2			Rev1BB-16	3A	Positive									Auto	0.053			Auto	3	40
template_Jan30_2019_053211PM	C3
template_Jan30_2019_053211PM	C4
template_Jan30_2019_053211PM	C5			Rev1BB-15	3G	Positive	35.7095	35.9905	0.794392						Auto	0.024			Auto	3	33	81.8	79.1	69.8
template_Jan30_2019_053211PM	C6			Rev1BB-16	3G	Positive	37.02	36.9898	0.592725						Auto	0.024			Auto	3	32	81.8	79.7	69.5
template_Jan30_2019_053211PM	C7
template_Jan30_2019_053211PM	C8
template_Jan30_2019_053211PM	D1		repeat1	Rev1BB-15	Ubi	Negative	22.617	22.5476	0.139469						Auto	0.074			Auto	3	19	85.4	88.1	81.5
template_Jan30_2019_053211PM	D2			Rev1BB-16	Ubi	Negative	25.1078	24.9154	0.206327						Auto	0.074			Auto	3	22	85.4	88.1	81.5
template_Jan30_2019_053211PM	D3
template_Jan30_2019_053211PM	D4
template_Jan30_2019_053211PM	D5
template_Jan30_2019_053211PM	D6
template_Jan30_2019_053211PM	D7
template_Jan30_2019_053211PM	D8
template_Jan30_2019_053211PM	E1		repeat2	Rev1BB-15	Ubi	Negative	22.387	22.5476	0.139469						Auto	0.074			Auto	3	19	85.4	88.1	81.5
template_Jan30_2019_053211PM	E2			Rev1BB-16	Ubi	Negative	24.9408	24.9154	0.206327						Auto	0.074			Auto	3	21	85.4	88.1	81.5
template_Jan30_2019_053211PM	E3
template_Jan30_2019_053211PM	E4
template_Jan30_2019_053211PM	E5
template_Jan30_2019_053211PM	E6
template_Jan30_2019_053211PM	E7
template_Jan30_2019_053211PM	E8
template_Jan30_2019_053211PM	F1		repeat3	Rev1BB-15	Ubi	Negative	22.6387	22.5476	0.139469						Auto	0.074			Auto	3	19	85.4	88.1	81.2
template_Jan30_2019_053211PM	F2			Rev1BB-16	Ubi	Negative	24.6975	24.9154	0.206327						Auto	0.074			Auto	3	21	85.4	88.1	81.2
template_Jan30_2019_053211PM	F3
template_Jan30_2019_053211PM	F4
Study Name	New Study
Study Type	Relative Quantification
ROX Normalization	Disabled
Experiment Name	Plate Type	Run Start	Run Finish
Bif3Rev1_WUS1A_WUS1B_Feb24_2021_025703PM		2/24/2021 2:57 PM	2/24/2021 3:48 PM
RQ Analysis Method	Singleplex
RQ Algorithm	ΔΔCq
Reference Assay
Reference Sample
Assay Name	PCR Efficiency %	Error %
UBI	100	0
3A-ZmWUS 1B	100	0
3G-ZmWUS 1A	100	0
Experiment	Well	Exclude	Plate Control	Sample Name	Assay Name	Assay Role	Cq	Cq Mean	Cq Std. Dev.	ΔCq	ΔCq Mean	ΔCq Std. Dev.	ΔΔCq	RQ	Threshold Setting	Cq Threshold	RQ Lower Bound	RQ Upper Bound	Baseline Setting	Baseline Start	Baseline End	Tm1	Tm2	Tm3	Additional Information
Bif3Rev1_WUS1A_WUS1B_Feb24_2021_025703PM	A1			Bif3Rev1-15	UBI	Unknown	20.9659	21.0641	0.0854631						Auto	0.055			Auto	3	17	85.7	81.5	77.9
Bif3Rev1_WUS1A_WUS1B_Feb24_2021_025703PM	A2			Bif3Rev1-16	UBI	Unknown	23.1027	23.1609	0.0592394						Auto	0.055			Auto	3	19	85.7	81.5	91.7
Bif3Rev1_WUS1A_WUS1B_Feb24_2021_025703PM	A3			Bif3Rev1-15	3A	Unknown	32.2741	32.0551	0.21639						Auto	0.093			Auto	3	29	91.7	74.3	78.2
Bif3Rev1_WUS1A_WUS1B_Feb24_2021_025703PM	A4			Bif3Rev1-16	3A	Unknown	31.5853	31.6368	0.0457224						Auto	0.093			Auto	3	28	91.7	78.2	74.6
Bif3Rev1_WUS1A_WUS1B_Feb24_2021_025703PM	A5			Bif3Rev1-15	3G	Unknown	35.8306	35.0851	0.655047						Auto	0.065			Auto	3	33	81.8	91.7	77.9
Bif3Rev1_WUS1A_WUS1B_Feb24_2021_025703PM	A6			Bif3Rev1-16	3G	Unknown	35.0422	35.5121	0.614634						Auto	0.065			Auto	3	32	80.6	91.7	88.7
Bif3Rev1_WUS1A_WUS1B_Feb24_2021_025703PM	A7
Bif3Rev1_WUS1A_WUS1B_Feb24_2021_025703PM	A8
Bif3Rev1_WUS1A_WUS1B_Feb24_2021_025703PM	B1			Bif3Rev1-15	UBI	Unknown	21.1043	21.0641	0.0854631						Auto	0.055			Auto	3	17	85.4	81.5	88.1
Bif3Rev1_WUS1A_WUS1B_Feb24_2021_025703PM	B2			Bif3Rev1-16	UBI	Unknown	23.2211	23.1609	0.0592394						Auto	0.055			Auto	3	19	85.7	81.5
Bif3Rev1_WUS1A_WUS1B_Feb24_2021_025703PM	B3			Bif3Rev1-15	3A	Unknown	32.0498	32.0551	0.21639						Auto	0.093			Auto	3	29	91.7	78.2	88.4
Bif3Rev1_WUS1A_WUS1B_Feb24_2021_025703PM	B4			Bif3Rev1-16	3A	Unknown	31.6525	31.6368	0.0457224						Auto	0.093			Auto	3	29	91.4	78.5	74.6
Bif3Rev1_WUS1A_WUS1B_Feb24_2021_025703PM	B5			Bif3Rev1-15	3G	Unknown	34.8229	35.0851	0.655047						Auto	0.065			Auto	3	33	81.8	91.7	75.2
Bif3Rev1_WUS1A_WUS1B_Feb24_2021_025703PM	B6			Bif3Rev1-16	3G	Unknown	35.2864	35.5121	0.614634						Auto	0.065			Auto	3	33	81.5	91.7	78.8
Bif3Rev1_WUS1A_WUS1B_Feb24_2021_025703PM	B7
Bif3Rev1_WUS1A_WUS1B_Feb24_2021_025703PM	B8
Bif3Rev1_WUS1A_WUS1B_Feb24_2021_025703PM	C1			Bif3Rev1-15	UBI	Unknown	21.122	21.0641	0.0854631						Auto	0.055			Auto	3	18	85.4	81.2	78.2
Bif3Rev1_WUS1A_WUS1B_Feb24_2021_025703PM	C2			Bif3Rev1-16	UBI	Unknown	23.1591	23.1609	0.0592394						Auto	0.055			Auto	3	19	85.4	81.5
Bif3Rev1_WUS1A_WUS1B_Feb24_2021_025703PM	C3			Bif3Rev1-15	3A	Unknown	31.8415	32.0551	0.21639						Auto	0.093			Auto	3	28	91.4	88.1	78.2
Bif3Rev1_WUS1A_WUS1B_Feb24_2021_025703PM	C4			Bif3Rev1-16	3A	Unknown	31.6726	31.6368	0.0457224						Auto	0.093			Auto	3	28	91.4	74	88.1
Bif3Rev1_WUS1A_WUS1B_Feb24_2021_025703PM	C5			Bif3Rev1-15	3G	Unknown	34.6018	35.0851	0.655047						Auto	0.065			Auto	3	32	81.5	78.5	91.7
Bif3Rev1_WUS1A_WUS1B_Feb24_2021_025703PM	C6			Bif3Rev1-16	3G	Unknown	36.2076	35.5121	0.614634						Auto	0.065			Auto	3	33	81.8	91.7	78.8

## Sheet: Fig. 3h
Figure 3h. EMSA
cropped area in white

## Sheet: Fig.3j
Figure 3j. LUCIFERASE assay
		pWUS1B444	pWUS1B570	6BA+pWUS1B444	6BA+pWUS1B570					YFP+pWUS1B444	YFP+WUS1B570	RR8+pWUS1B444	RR8+pWUS1B570	RR11+pWUS1B444	RR11+pWUS1B570					YFP+pWUS1B444	YFP+WUS1B570m	RR8+pWUS1B444	RR8+pWUS1B570m	RR11+pWUS1B444	RR11+pWUS1B570m
repeat 1	LARII	65023	69456	233408	518138			repeat 1	LARII	4745	6535	37409	137758	46381	159802			repeat 1	LARII	169160	110534	300464	473443	468327	262535
	Stop&Glo	218592	156957	398654	356712				Stop&Glo	15611	16564	48502	86669	58093	48416				Stop&Glo	269599	119514	203238	253213	263446	157482
	ratio	0.297463	0.442516	0.58549	1.45254				ratio	0.303952	0.39453	0.771288	1.58947	0.798392	3.3006				ratio	0.62745	0.924862	1.47838	1.86974	1.7777	1.66708
					2.48089								2.0608		4.13406
repeat 2		pWUS1B444	pWUS1B570	6BA+pWUS1B444	6BA+pWUS1B570			repeat 2		YFP+pWUS1B444	YFP+WUS1B570	RR8+pWUS1B444	RR8+pWUS1B570	RR11+pWUS1B444	RR11+pWUS1B570			repeat 2		YFP+pWUS1B444	YFP+WUS1B570m	RR8+pWUS1B444	RR8+pWUS1B570m	RR11+pWUS1B444	RR11+pWUS1B570m
	LARII	51237	106209	205702	473116				LARII	17846	17742	12107	117424	78575	218229				LARII	181039	92100	431995	454131	550037	399815
	Stop&Glo	178710	376088	322311	288478				Stop&Glo	46298	34325	19265	73039	85134	94314				Stop&Glo	275317	114812	317815	292794	332403	212681
	ratio	0.286705	0.282405	0.63821	1.64004				ratio	0.385459	0.516883	0.628445	1.60769	0.922957	2.31386				ratio	0.657566	0.802181	1.35927	1.55103	1.65473	1.87988
					2.56975								2.5582		2.507
repeat 3		pWUS1B444	pWUS1B570	6BA+pWUS1B444	6BA+pWUS1B570			repeat 3		YFP+pWUS1B444	YFP+WUS1B570	RR8+pWUS1B444	RR8+pWUS1B570	RR11+pWUS1B444	RR11+pWUS1B570			repeat 3		YFP+pWUS1B444	YFP+WUS1B570m	RR8+pWUS1B444	RR8+pWUS1B570m	RR11+pWUS1B444	RR11+pWUS1B570m
	LARII	109226	128120	210492	557849				LARII	13824	21077	40241	118133	52509	202346				LARII	275261	151391	370668	362164	508353	345776
	Stop&Glo	274143	287035	309417	423703				Stop&Glo	33366	48304	53730	96391	64427	63447				Stop&Glo	311357	153622	250969	218076	343147	214056
	ratio	0.398427	0.446357	0.680286	1.3166				ratio	0.414314	0.436341	0.748948	1.22556	0.815015	3.18921				ratio	0.884069	0.985477	1.47695	1.66072	1.48144	1.61535
													1.63637		3.91307
	reporter								reporter											YFP+WUS1	YFP+WUS1Bmut	RR8+WUS1	RR8+WUS1Bmut	RR11+WUS1	RR11+WUS1Bmut
	pWUS1B_444bp	+	-	+	-				pWUS1B_444bp	+	-	+	-	+	-				repeat1	0.62745	0.924862	1.47838	1.86974	1.7777	1.66708
	pWUS1B_570bp	-	+	-	+				pWUS1B_570bp	-	+	-	+	-	+				repeat2	0.657566	0.802181	1.35927	1.55103	1.65473	1.87988
	effector								effector										repeat3	0.884069	0.985477	1.47695	1.66072	1.48144	1.61535
	YFP	+	+	-	-				YFP	+	+	-	-	-	-				AVG	0.723028	0.904174	1.4382	1.69383	1.63796	1.72077
	ZmRR8	-	-	+	+				ZmRR8	-	-	+	+	-	-				relative AVG	1	1.25054	1.98913	2.34269	2.26541	2.37995
	ZmRR11	-	-	-	-				ZmRR11	-	-	-	-	+	+				STDEV	0.140276	0.0933831	0.0683624	0.161917	0.148837	0.140199
	repeat1	0.297463	0.442516	0.58549	1.45254				repeat1	0.303952	0.39453	0.771288	1.58947	0.798392	3.3006				relativeSTDEV	0.194011	0.129156	0.0945501	0.223943	0.205852	0.193906
	repeat2	0.286705	0.282405	0.63821	1.64004				repeat2	0.385459	0.516883	0.628445	1.60769	0.922957	2.31386				T.TEST		0.136108		0.0654128		0.52165
	repeat3	0.398427	0.446357	0.680286	1.3166				repeat3	0.414314	0.436341	0.748948	1.22556	0.815015	3.18921				T.TEST_treat			0.0013636	0.00185571	0.00149479	0.00110102
	AVG	0.327532	0.390426	0.634662	1.46973				AVG	0.367909	0.449251	0.716227	1.47424	0.845455	2.93456
	relative AVG	1	1.19203	1.93771	4.48729				relative AVG	1	1.22109	1.94675	4.00708	2.298	7.97632
	STDEV	0.0616325	0.0935688	0.0474973	0.162403				STDEV	0.0572359	0.0621896	0.0768375	0.215556	0.0676313	0.540421
	relative STDEV	0.188173	0.285679	0.145016	0.495838				relative STDEV	0.155571	0.169035	0.208849	0.585895	0.183826	1.4689
	T.TEST		0.170851	0.00325067	0.0010082				T.TEST		0.170851	0.00650133	0.00137988		0.00137996

## Sheet: Fig.6a
Figure 6a. SEMs

[truncated: 15 more sheets: Fig.6d, Fig.6g, Fig.6k, Suppl Fig.1d, Suppl Fig.1f, Suppl Fig.2a, Suppl Fig.2b, Suppl Fig.2d, Suppl Fig.2g, Suppl Fig.6f, Suppl Fig.6h, Suppl Fig.9a, Suppl Fig.9b, Suppl Fig.9g, Suppl Fig.10b]
